# Supplementary material for: Validation of a spring loaded probe for single and repeat pressure pain testing, including public domain specifications for design and manufacture
Source: PLoS One. 2024 Jan 12;19(1):e0292809. doi: 10.1371/journal.pone.0292809 (PMC10794070; doi:10.1371/journal.pone.0292809)
Supplement: S1 Data — (ZIP) [file pone.0292809.s002.zip]

Archive with 27 entries (27 files):
- FINALtable_ny.csv
- Indtastning_SON_CN.xlsx
- README.txt
- SON_test0.csv
- SON_test1.csv
- SON_test2.csv
- SON_test3.csv
- SON_test4.csv
- SON_test5.csv
- SON_test6.csv
- SON_test7.csv
- SON_test8.csv
- SON_test9.csv
- analyses.R
- combined_ED_data.csv
- custom_functions.R
- manuscript_v1.qmd
- test_a.csv
- test_b.csv
- test_c.csv
- test_d.csv
- test_e.csv
- test_f.csv
- test_g.csv
- test_h.csv
- test_i.csv
- test_j.csv
