# Supplementary material for: Validation of a spring loaded probe for single and repeat pressure pain testing, including public domain specifications for design and manufacture
Source: PLoS One. 2024 Jan 12;19(1):e0292809. doi: 10.1371/journal.pone.0292809 (PMC10794070; doi:10.1371/journal.pone.0292809)
Supplement: S1 Data — (ZIP) [file pone.0292809.s002.zip › FINALtable_ny.csv]

tester	test	probe	video	Probetest	N_peaks	Mean_PeakDist	SD_PeakDist	PeakDistDiff	Mean_AmplitudeDiff	SD_AmplitudeDiff	EuclideanDist
Anna	25	black	v1_a	black_v1_a	10	2605	291,83	605	-0,47	0,41	74,56
Anna	33	black	v1_b	black_v1_b	10	2058,78	132,43	58,78	0,73	0,68	90,7
Anna	30	black	v2	black_v2	10	1961	116,8	-239	0,1	0,77	72,25
Anna	28	gold	v1	gold_v1	10	2897,56	354,53	897,56	0,76	0,54	80,19
Anna	29	gold	v2	gold_v2	10	1902,67	210,81	-297,33	0,69	0,64	77,47
Anna	27	red	v1	red_v1	10	2721,89	433,36	721,89	0,43	0,3	46,97
Anna	31	red	v2	red_v2	10	1961,11	187,61	-38,89	0,97	0,27	78,81
Anna	26	silver	v1	silver_v1	10	2721,89	365,14	721,89	1,08	0,23	123,55
Anna	32	silver	v2	silver_v2	11	1949,6	236,6	-250,4	1,1	0,3	125,7
AnneMette	48	black	v1	black_v1	10	3229,33	505,59	1229,33	1,22	0,35	159,82
AnneMette	51	black	v2	black_v2	11	1896,4	357,79	-303,6	2,4	1,58	288,01
AnneMette	46	gold	v1	gold_v1	10	3473,33	519,32	1473,33	2,39	0,64	338,76
AnneMette	53	gold	v2	gold_v2	11	1940,6	231,35	-259,4	2,38	0,63	314,08
AnneMette	49	red	v1	red_v1	10	3385,89	356,94	1385,89	3,43	0,48	573,12
AnneMette	50	red	v2	red_v2	11	1949,7	372,5	-50,3	1,99	0,33	237,97
AnneMette	47	silver	v1	silver_v1	10	3200,22	452,66	1200,22	2,2	0,36	333,88
AnneMette	52	silver	v2	silver_v2	11	1958,2	326,8	-241,8	1,42	0,38	199,48
Clara	58	black	v1_a	black_v1_a	10	936,56	62,01	-1063,44	0,6	0,38	131,03
Clara	66	black	v1_b	black_v1_b	10	927,11	46,84	-1072,89	0,43	0,52	136,55
Clara	64	black	v2	black_v2	10	975,78	127,1	-1224,22	0,83	0,68	137,42
Clara	59	gold	v1_a	gold_v1_a	10	975,67	69,34	-1024,33	1,71	0,61	151,28
Clara	67	gold	v1_b	gold_v1_b	10	907,44	62,36	-1092,56	0,87	0,57	121,74
Clara	63	gold	v2	gold_v2	10	975,67	81,7	-1224,33	1,12	0,65	117,63
Clara	62	red	v2	red_v2	13	980,33	111,51	-1019,67	1,6	0,55	97,82
Clara	60	silver	v1_a	silver_v1_a	10	936,56	77,05	-1063,44	1,6	0,52	100,58
Clara	65	silver	v1_b	silver_v1_b	10	936,67	42,8	-1063,33	2,05	0,55	124,22
Clara	61	silver	v2	silver_v2	11	1949,6	236,6	-1234,2	1,46	0,7	115,39
Elisabeth	154	black	v1	black_v1	10	2077,89	196,09	77,89	0,79	0,45	87,12
Elisabeth	156	gold	v1	gold_v1	10	1872,67	205,96	-127,33	0,48	0,79	89,56
Elisabeth	160	gold	v2	gold_v2	10	1970,56	175,39	-229,44	0,88	0,29	74,28
Elisabeth	153	red	v1	red_v1	10	1902,33	144,73	-97,67	0,6	0,13	64,96
Elisabeth	159	red	v2	red_v2	10	1970,56	77,95	-29,44	0,69	0,32	58,72
Elisabeth	161	silver	v1	silver_v1	10	1902,33	164,11	-97,67	0,36	0,38	54,18
Emil	43	black	v1	black_v1	10	2400,11	117,71	400,11	0,99	0,3	95,13
Emil	54	black	v2	black_v2	10	1941,44	188,99	-258,56	0,85	0,63	110,28
Emil	42	gold	v1	gold_v1	9	4028,25	410,31	2028,25	2,08	0,55	222,09
Emil	56	gold	v2	gold_v2	11	1958,2	83,82	-241,8	1,03	0,81	128,69
Emil	44	red	v1	red_v1	10	2712,33	269,09	712,33	1,11	0,8	75,32
Emil	55	red	v2	red_v2	11	1975,8	95,59	-24,2	1,06	0,51	113,22
Emil	45	silver	v1	silver_v1	10	2595,33	108,86	595,33	0,83	0,22	61,35
Emil	57	silver	v2	silver_v2	11	1975,4	125,48	-224,6	0,87	0,37	108,24
Frederikke	127	black	v1	black_v1	10	2741,44	243,22	741,44	1,27	0,43	130,36
Frederikke	134	black	v2	black_v2	11	1949,2	170,2	-250,8	0,72	0,6	162,99
Frederikke	129	gold	v1	gold_v1	10	2761,11	205,63	761,11	0,8	0,24	105,84
Frederikke	132	gold	v2	gold_v2	11	1932	218,85	-268	0,53	0,25	106,01
Frederikke	130	red	v1	red_v1	10	2497,56	411,94	497,56	1,2	0,43	127,35
Frederikke	133	red	v2	red_v2	10	1941,89	297,77	-58,11	0,93	0,17	92,45
Frederikke	128	silver	v1	silver_v1	10	2594,89	302,38	594,89	1,55	0,72	144,97
Frederikke	131	silver	v2	silver_v2	11	1905,4	316,92	-294,6	1,2	0,19	153,24
Jack	1	black	v1	black_v1	10	2878	214,1	878	1,11	0,36	109,87
Jack	6	black	v2	black_v2	11	1923	428,76	-277	0,49	0,35	154,49
Jack	3	gold	v1	gold_v1	10	3092,33	209,92	1092,33	1,36	0,52	149,67
Jack	7	gold	v2	gold_v2	11	1940,6	337,59	-259,4	0,91	0,37	158,81
Jack	4	red	v1	red_v1	9	3205	115,23	1205	0,82	0,24	96
Jack	8	red	v2	red_v2	10	2029,67	254,08	29,67	1,01	0,38	121,54
Jack	2	silver	v1	silver_v1	10	3102,22	191,31	1102,22	1,07	0,44	142,56
Jack	5	silver	v2	silver_v2	11	1993	481,79	-207	0,77	0,18	139,66
JacobNeckelmann	113	black	v1	black_v1	10	1043,56	53,39	-956,44	0,86	0,36	124,48
JacobNeckelmann	117	black	v2	black_v2	21	987,75	93,15	-1212,25	0,29	0,49	353,77
JacobNeckelmann	112	gold	v1	gold_v1	11	1053,8	58,35	-946,2	0,88	0,54	122,3
JacobNeckelmann	115	gold	v2	gold_v2	21	983,4	83,89	-1216,6	0,09	0,42	261,99
JacobNeckelmann	110	red	v1	red_v1	12	1061,55	72,85	-938,45	1,28	0,32	78,86
JacobNeckelmann	116	red	v2	red_v2	18	1156,94	416,56	-843,06	0,43	0,47	111,91
JacobNeckelmann	111	silver	v1	silver_v1	11	965,8	41,57	-1034,2	0,21	0,25	78,17
JacobNeckelmann	114	silver	v2	silver_v2	19	970,72	105,61	-1229,28	0,49	0,6	188,91
LotteLadegaard	185	black	v1	black_v1	10	3102,44	350,46	1102,44	0,73	0,63	119,12
LotteLadegaard	182	gold	v1	gold_v1	10	2789,78	169,32	789,78	3,15	0,37	361,73
LotteLadegaard	183	red	v1	red_v1	11	2853,5	399,12	853,5	1,67	1,32	245,37
LotteLadegaard	186	red	v2	red_v2	10	1960,44	206,16	-39,56	0,29	0,09	55,25
LotteLadegaard	184	silver	v1	silver_v1	10	2995	233,77	995	0,61	0,35	75,93
Maria	163	black	v1_a	black_v1_a	10	1297,44	86,3	-702,56	2,17	0,66	139,5
Maria	172	black	v1_b	black_v1_b	10	907	61,9	-1093	0,74	0,49	138,99
Maria	164	gold	v1_a	gold_v1_a	10	1219,67	53,63	-780,33	2,8	1,03	147,97
Maria	171	gold	v1_b	gold_v1_b	10	946,22	72,98	-1053,78	0,76	0,49	105,5
Maria	166	gold	v2	gold_v2	10	1044	52,44	-1156	2,06	0,36	134,87
Maria	162	red	v1_a	red_v1_a	11	1395,8	28,39	-604,2	1,89	0,48	109,22
Maria	170	red	v1_b	red_v1_b	10	927	46,97	-1073	0,64	0,22	52,33
Maria	168	red	v2	red_v2	10	946,22	57,5	-1053,78	1,33	0,55	70,66
Maria	165	silver	v1_a	silver_v1_a	10	1199,67	44,78	-800,33	2,05	0,58	110,5
Maria	173	silver	v1_b	silver_v1_b	10	770,89	38,78	-1229,11	1,34	0,53	107,3
Maria	169	silver	v2	silver_v2	10	985,22	72,4	-1214,78	0,47	0,35	81,61
Nana	9	black	v1	black_v1	10	5170,78	1376,84	3170,78	-0,13	0,69	125,24
Nana	15	black	v2	black_v2	11	1940,7	295,02	-259,3	-0,02	0,36	156,23
Nana	12	gold	v1	gold_v1	10	3405	577,75	1405	0,19	0,83	96,99
Nana	14	gold	v2	gold_v2	11	1923	322,62	-277	0,55	0,34	156,41
Nana	10	red	v1	red_v1	9	4115,75	1133,53	2115,75	0,76	0,25	138,67
Nana	16	red	v2	red_v2	11	2010,6	474,11	10,6	0,88	0,31	137,59
Nana	11	silver	v1	silver_v1	9	3501	405,22	1501	0,45	0,6	122,39
Nana	13	silver	v2	silver_v2	11	2019,7	412,79	-180,3	0,83	0,3	154,91
NicolaiUhrenholdt	121	black	v1	black_v1	10	1492,78	263,33	-507,22	0,48	0,45	108,99
NicolaiUhrenholdt	125	black	v2	black_v2	10	1873,11	186,25	-326,89	0,23	0,21	122,13
NicolaiUhrenholdt	122	gold	v1	gold_v1	10	1385,33	85,5	-614,67	0,54	0,4	101,48
NicolaiUhrenholdt	126	gold	v2	gold_v2	10	1687,89	239,16	-512,11	0,86	0,51	123,27
NicolaiUhrenholdt	119	red	v1	red_v1	10	1580,56	164,64	-419,44	0,55	0,32	52,51
NicolaiUhrenholdt	124	red	v2	red_v2	10	1717,11	372,26	-282,89	0,28	0,67	44,73
NicolaiUhrenholdt	120	silver	v1	silver_v1	10	1551,44	87,18	-448,56	0,63	0,2	78,08
NicolaiUhrenholdt	123	silver	v2	silver_v2	10	1931,89	108,31	-268,11	0,24	0,39	80,32
Pernille	146	black	v1	black_v1	10	1678,33	102,29	-321,67	0,85	0,26	97,22
Pernille	149	black	v2	black_v2	10	1922,78	203,75	-277,22	1,98	0,84	170,58
Pernille	144	gold	v1	gold_v1	10	1814,89	115,82	-185,11	0,99	0,59	101,88
Pernille	148	gold	v2	gold_v2	11	1747,7	408,64	-452,3	1,7	0,45	145,35
Pernille	145	red	v1	red_v1	10	1639,22	88,85	-360,78	1,35	0,3	109,12
Pernille	147	red	v2	red_v2	10	1902,78	258,46	-97,22	1,7	0,14	121,6
Pernille	143	silver	v1	silver_v1	10	1854,11	81,91	-145,89	1,42	0,45	112,72
Pernille	150	silver	v2	silver_v2	10	1941,89	173,76	-258,11	3,6	0,3	284,94
Ramsing	201	black	v1_a	black_v1_a	10	965,78	1,64	-1034,22	1,31	0,35	137,06
Ramsing	210	black	v1_b	black_v1_b	10	985,22	38,18	-1014,78	0,69	0,57	115,66
Ramsing	196	black	v2_a	black_v2_a	10	956,11	127,01	-1243,89	0,49	0,63	118,03
Ramsing	205	black	v2_b	black_v2_b	10	956,22	81,15	-1243,78	1,22	0,76	140,85
Ramsing	212	black	v2_c	black_v2_c	10	985,33	39,54	-1214,67	0,82	0,49	131,37
Ramsing	200	gold	v1_a	gold_v1_a	10	994,89	87,57	-1005,11	1,51	0,39	134,53
Ramsing	211	gold	v1_b	gold_v1_b	10	1014,44	63,98	-985,56	1,16	0,2	117,73
Ramsing	197	gold	v2_a	gold_v2_a	10	965,67	98,85	-1234,33	0,8	0,52	106,9
Ramsing	207	gold	v2_b	gold_v2_b	10	985,33	58,2	-1214,67	1,07	0,23	110,84
Ramsing	213	gold	v2_c	gold_v2_c	10	985,33	136,43	-1214,67	1,42	0,57	134,82
Ramsing	202	red	v1_a	red_v1_a	10	994,89	62,34	-1005,11	0,92	0,19	67,02
Ramsing	209	red	v1_b	red_v1_b	10	994,89	44,39	-1005,11	0,69	0,13	53,68
Ramsing	199	red	v2_a	red_v2_a	10	994,89	77,29	-1005,11	0,82	0,14	60,5
Ramsing	204	red	v2_b	red_v2_b	10	1004,89	62,71	-995,11	0,79	0,11	59,15
Ramsing	203	silver	v1_a	silver_v1_a	10	995,33	62,6	-1004,67	1,46	0,37	110,98
Ramsing	208	silver	v1_b	silver_v1_b	10	985,22	38,46	-1014,78	0,83	0,14	83,04
Ramsing	198	silver	v2_a	silver_v2_a	10	975,67	29,04	-1224,33	0,82	0,43	84,15
Ramsing	206	silver	v2_b	silver_v2_b	10	994,89	88,93	-1205,11	1,02	0,23	88,83
Sabine	71	black	v1	black_v1	10	741,33	45,52	-1258,67	2,03	0,66	193,65
Sabine	70	gold	v1	gold_v1	10	751,33	46,11	-1248,67	2,2	0,72	160,19
Sabine	68	red	v1	red_v1	10	897,44	58,73	-1102,56	2,28	0,78	101,37
Sabine	69	silver	v1	silver_v1	10	790,56	45,25	-1209,44	3,11	0,54	147,28
SarahJ	189	black	v1	black_v1	10	1551,33	61,71	-448,67	0,69	1,32	113,16
SarahJ	192	black	v2	black_v2	10	1970,56	63,13	-229,44	-0,2	0,59	75,33
SarahJ	191	gold	v2	gold_v2	10	1882,67	320,59	-317,33	0,37	0,51	75,82
SarahJ	190	red	v1	red_v1	10	1746,11	91,95	-253,89	0,85	0,26	61,61
SarahJ	193	red	v2	red_v2	10	1980,56	117,03	-19,44	0,67	0,29	57,42
SarahJ	188	silver	v1	silver_v1	10	1384,89	38,8	-615,11	0,97	0,39	86,51
SarahJ	194	silver	v2	silver_v2	10	1980,56	63,03	-219,44	0,72	0,32	64,24
Signe	102	black	v1	black_v1	10	2195	214,18	195	-0,25	0,5	64,33
Signe	107	black	v2	black_v2	10	1961,44	284,37	-238,56	0,22	0,38	73,95
Signe	103	gold	v1	gold_v1	10	2195,33	158,79	195,33	0,37	0,31	55,5
Signe	108	gold	v2	gold_v2	10	1970,56	294,76	-229,44	0,93	0,47	109,13
Signe	105	red	v1	red_v1	10	2127,11	185,16	127,11	1,19	0,14	113,95
Signe	106	red	v2	red_v2	10	1921,89	184,66	-78,11	1,12	0,34	106,79
Signe	104	silver	v1	silver_v1	9	2129,38	255,69	129,38	1,04	0,32	113,9
Signe	109	silver	v2	silver_v2	10	1951,44	196,32	-248,56	0,93	0,22	95,95
Sofie	34	black	v1	black_v1	10	2965,78	302,86	965,78	-0,53	0,53	88,16
Sofie	39	black	v2	black_v2	11	1984,9	289,72	-215,1	-1,08	0,54	131,92
Sofie	35	gold	v1	gold_v1	10	3307,67	1011,42	1307,67	0,42	0,45	103,87
Sofie	40	gold	v2	gold_v2	11	1896,8	248,62	-303,2	0,55	0,4	104,65
Sofie	36	red	v1	red_v1	10	2575,89	454,14	575,89	1,03	0,35	127,63
Sofie	38	red	v2	red_v2	10	2000,11	258,53	0,11	0,67	0,06	75,26
Sofie	37	silver	v1	silver_v1	10	2644,11	127,32	644,11	0,61	0,15	87,98
Sofie	41	silver	v2	silver_v2	10	1951,44	281,11	-248,56	1,21	0,31	127,77
Soren	93	gold	v1	gold_v1	10	2390,11	401,97	390,11	-0,08	0,36	63,45
StudentKnud	174	black	v1	black_v1	10	1024	44,04	-976	1,33	0,25	139,26
StudentKnud	181	black	v2	black_v2	10	995,33	87,78	-1204,67	0,9	0,65	127,94
StudentKnud	177	gold	v1	gold_v1	10	1034,44	121,66	-965,56	1,21	0,45	108,34
StudentKnud	178	gold	v2	gold_v2	10	965,78	117,57	-1234,22	1,5	0,35	120,78
StudentKnud	179	red	v2	red_v2	10	1014,78	77,56	-985,22	1,03	0,41	60,05
StudentKnud	176	silver	v1	silver_v1	10	1053,56	43,77	-946,44	0,96	0,2	79,47
StudentKnud	180	silver	v2	silver_v2	10	1014,44	106,27	-1185,56	1,06	0,42	87,66
Taj	137	black	v1	black_v1	10	2419,33	152,69	419,33	1,44	0,33	167,91
Taj	140	black	v2	black_v2	10	1941,89	187,92	-258,11	1,61	0,71	172,96
Taj	136	gold	v1	gold_v1	10	2409,78	145,57	409,78	1,74	0,52	170,81
Taj	141	gold	v2	gold_v2	11	1958,2	160,19	-241,8	1,2	0,43	172,76
Taj	135	red	v1	red_v1	11	2555,4	246,58	555,4	1,63	0,62	220,31
Taj	139	red	v2	red_v2	11	1966,9	94,02	-33,1	1,29	0,17	154,43
Taj	138	silver	v1	silver_v1	10	2712,33	119,71	712,33	0,72	0,17	96,53
Taj	142	silver	v2	silver_v2	11	1975,5	85,81	-224,5	1,25	0,45	157,18
Tenna	20	black	v1	black_v1	10	1775,78	130,59	-224,22	1,2	0,31	98,73
Tenna	23	black	v2	black_v2	10	1941,44	172,5	-258,56	0,59	0,45	85,43
Tenna	19	gold	v1	gold_v1	10	1600,11	130,45	-399,89	1,59	0,3	113,92
Tenna	21	gold	v2	gold_v2	10	1922,22	198,01	-277,78	1,72	0,29	132,44
Tenna	17	red	v1	red_v1	10	1307,44	81,04	-692,56	1,03	0,21	60,31
Tenna	24	red	v2	red_v2	11	1773,5	482,03	-226,5	1,39	0,74	120,61
Tenna	18	silver	v1	silver_v1	10	1375,33	88,27	-624,67	1,02	0,45	81,9
Tenna	22	silver	v2	silver_v2	11	1966,8	118,69	-233,2	1,54	0,38	165,6
Tim	87	black	v1	black_v1	10	2156,33	237,67	156,33	1,11	0,52	112,14
Tim	88	black	v2	black_v2	11	1923,1	168,77	-276,9	0,74	0,32	161,55
Tim	86	gold	v1	gold_v1	10	2292,78	178,32	292,78	1,18	0,29	113,85
Tim	91	gold	v2	gold_v2	11	1958,2	149,91	-241,8	0,83	0,44	131,73
Tim	85	red	v1	red_v1	10	2244,11	232,34	244,11	1,16	0,25	112,4
Tim	89	red	v2	red_v2	11	1975,9	103,21	-24,1	1,06	0,27	105,27
Tim	84	silver	v1	silver_v1	10	2244,11	282,04	244,11	1,3	0,23	128,35
Tim	90	silver	v2	silver_v2	11	1984,9	207,52	-215,1	0,92	0,16	128,78
Trine	97	black	v1	black_v1	10	1756,11	116,8	-243,89	0,1	0,5	59,49
Trine	99	black	v2	black_v2	10	1893,22	152,01	-306,78	0,1	0,77	70,07
Trine	101	gold	v2	gold_v2	10	1931,89	228,34	-268,11	-0,13	0,46	55,64
Trine	95	red	v1	red_v1	10	1883,11	132,24	-116,89	0,81	0,15	55,45
Trine	98	red	v2	red_v2	10	1951	175,79	-49	0,95	0,24	73,51
Trine	96	silver	v1	silver_v1	10	1873,67	131,09	-126,33	0,55	0,23	46,99
Trine	100	silver	v2	silver_v2	10	1912,22	222,59	-287,78	0,73	0,36	59,76
