# Supplementary material for: Validation of a spring loaded probe for single and repeat pressure pain testing, including public domain specifications for design and manufacture
Source: PLoS One. 2024 Jan 12;19(1):e0292809. doi: 10.1371/journal.pone.0292809 (PMC10794070; doi:10.1371/journal.pone.0292809)
Supplement: S1 Data — (ZIP) [file pone.0292809.s002.zip › Indtastning_SON_CN.xlsx]

## Sheet: Ark1
Dato	ID	Tester	1a	1b	2a	2b	3	A - test 1	A - test 2	B - test 1	B - test 2	C - test 1	C - test 2	D - test 1	D - test 2	E - test 1	E- test 2	F - test 1	F - test 2	G - test 1	G- test 2	I - test 1	I - test 2
270319	3	CN	x					6.65	6.65	6	5	542	524	615	625	6	6	8	9	0	27	44	62
270319	3	SON		x				6,65	6,65	6	6	437	391	578	462	6	6	8	7	5	14	38	55
290319	3	CN			x			6,65	6,65	5	5	566	558	764	755	8	8	9	9	3	26	26	48
290319	3	SON				x		6,65	6,65	6	6	357	297	794	647	8	7	9	8	5	15	26	32
150519	3	CN					x	6,65	6,65	5	6	545	612	823	732	10	9	10	9	2	15	12	26
270319	4	SON	x					6,65	6,65	6	6	637	779	883	898	9	4	10	10	2	30	36	73
270319	4	CN		x				6,65	6,65	6	6	670	592	928	967	6	5	10	10	0	54	62	100
230419	4	CN			x			6,65	6,65	6	6	905	745	1000	1000	9	7	10	10	7	46	35	52
230419	4	SON				x		6,65	6,65	6	6	870	897	1000	808	8	8	10	10	0	14	24	56
210519	4	SON					x	6,65	6,65	6	6	773	602	868	756	7	6	10	10	12	47	45	65
270319	5	CN	x					6,65	6,65	6	5	500	505	702	697	6	4	10	10	16	36	42	52
270319	5	SON		x				6,65	645	6	6	536	375	678	654	6	3	9	9	28	43	39	57
080419	5	SON			x			6,65	6,65	6	6	508	311	709	651	6	4	10	10	25	53	40	56
080419	5	CN				x		6,65	6,65	6	5	559	444	679	740	6	4	10	5	15	56	44	57
130519	5	SON					x	6,65	6,65	6	6	644	382	736	584	6	6	10	7	27	45	37	56
270319	6	SON	x					6,65	6,65	6	6	403	483	441	371	6	7	7	7	18	32	62	45
270319	6	CN		x				6,65	6,65	5	5	336	409	407	357	9	8	8	4	15	5	42	49
020419	6	CN			x			6,65	6,65	6	5	625	280	457	312	8	8	8	9	21	32	47	36
020419	6	SON				x		6,45	6,45	6	6	461	449	411	330	8	7	10	8	35	32	37	14
240419	6	SON					x	6,45	6,55	5	6	356	254	348	366	8	8	9	7	15	6	51	39
010419	7	SON	x					6,65	6,65	6	6	255	295	627	516	6	5	10	7	13	35	76	76
010419	7	CN		x				6,65	6,65	6	6	619	383	704	750	1	3	6	6	24	53	43	60
100419	7	CN			x			6,65	6,65	5	4	566	279	793	749	6	5	6	8	26	26	68	70
100419	7	SON				x		6,65	6,65	6	6	502	440	554	493	8	7	7	8	13	36	26	40
220519	7	SON					x	6,65	6,65	6	6	563	439	632	605	3	3	7	9	24	32	53	68
010419	8	CN	x					6,65	6,65	6	6	716	739	795	789	10	10	10	10	0	3	0	0
010419	8	SON		x				6,65	6,65	6	6	890	1000	772	641	10	10	10	10	0	0	0	0
100419	8	SON			x			6,65	6,65	6	6	702	553	933	794	9	10	10	10	0	0	0	0
100419	8	CN				x		6,65	6,65	6	6	808	641	948	997	9	9	10	10	0	0	0	0
150519	8	CN					x	6,65	6,65	6	6	855	768	658	569	10	10	10	10	0	0	0	0
010419	9	CN	x					6,65	6,65	6	5	423	611	890	715	6	6	9	8	2	23	26	40
010419	9	SON		x				6,45	6,10	6	6	403	388	594	499	6	6	10	9	33	28	46	56
020419	9	SON			x			6,65	6,65	6	4	363	492	705	579	6	5	8	8	4	50	25	37
020419	9	CN				x		6,65	6,65	6	5	464	479	644	635	6	5	10	10	14	58	63	53
060519	9	SON					x	6,65	6,65	6	6	470	658	608	750	7	6	10	7	35	62	82	81
010419	10	SON	x					6,65	6,65	6	6	486	405	603	501	6	6	10	10	0	0	28	36
010419	10	CN		x				6,65	6,65	6	6	324	413	675	637	3	4	10	7	0	5	25	36
100419	10	CN			x			6,65	6,65	6	6	476	483	656	603	6	6	10	10	0	3	19	26
100419	10	SON				x		6,65	6,65	6	6	454	375	475	451	6	6	10	10	0	0	12	12
150519	10	CN					x	6,65	6,65	6	6	434	439	591	564	7	6	9	10	0	5	20	26
020419	11	SON	x					6,65	6,65	6	6	665	359	735	580	8	7	10	9	17	63	65	72
020419	11	CN		x				6,65	6,65	6	6	698	420	890	632	6	3	8	6	46	77	55	68
080419	11	CN			x			6,65	6,65	6	6	599	416	617	711	6	3	9	9	21	63	25	47
080419	11	SON				x		6,65	6,65	6	6	615	409	821	652	6	4	8	7	26	63	33	66
2904	11	SON					x	6,65	6,65	6	6	422	401	626	502	6	3	9	7	23	45	16	46
030419	12	SON	x					6,65	6,65	6	6	457	326	692	621	7	9	10	10	0	0	45	52
030419	12	CN		x				6,65	6,65	6	6	530	480	475	453	6	4	10	10	5	13	33	33
060419	12	CN			x			6,65	6,65	6	6	848	676	580	587	9	6	10	10	0	0	64	64
060419	12	SON				x		6,65	6,65	6	6	705	606	723	606	10	10	10	10	0	0	48	48
210519	12	SON					x	6,65	6,65	6	6	991	742	914	879	10	10	10	10	0	8	54	54
080419	13	CN	x					6,65	6,65	6	6	756	727	796	829	10	8	8	10	16	51	14	32
080419	13	SON		x				6,65	6,65	6	6	697	651	677	667	10	10	10	10	0	33	25	31
230419	13	SON			x			6,65	6,65	6	6	619	562	792	740	10	9	10	9	15	34	26	43
230419	13	CN				x		6,65	6,65	6	6	750	960	886	728	10	9	10	9	16	34	25	38
020919	13	CN					x					449	453	473	496	9	6	8	8	26	43	38	52
060519	14	CN	x					6,65	6,65	6	6	543	478	738	609	7	7	9	8	8	27	24	61
060519	14	SON		x				6,65	6,65	6	6	527	400	597	598	7	9	9	6	2	2	27	44
210519	14	SON			x			6,65	6,65	6	6	449	410	616	448	7	6	8	7	0	12	22	36
210519	14	CN				x		6,65	6,65	6	6	564	558	631	556	6	6	9	10	2	15	4	25
270519	14	CN					x	6,65	6,65	6	6	704	450	719	658	8	6	8	7	3	25	24	36
060519	15	CN	x					6,65	6,65	6	6	1000	1000	1000	1000	10	10	10	10	0	0	4	4
060519	15	SON		x				6,65	6,65	6	6	1000	1000	1000	1000	10	10	10	10	0	0	3	14
210519	15	SON			x			6,65	6,65	6	6	836	736	1000	1000	10	8	10	10	0	7	3	13
210519	15	CN				x		6,65	6,65	6	6	847	801	1000	1000	9	9	10	10	0	2	5	5
270519	15	SON					x	6,65	6,65	6	6	911	918	1000	1000	10	8	10	10	0	0	3	3
220519	16	CN	x					6,65	6,65	6	6	488	480	393	246	6	5	2	2	33	33	22	22
220519	16	SON		x				6,65	6,65	6	6	449	351	344	325	6	6	4	4	2	14	31	31
270519	16	SON			x			6,65	6,65	6	6	568	452	441	454	7	7	6	6	2	22	32	32
270519	16	CN				x		6,65	6,65	6	6	632	453	326	311	4	6	4	4	22	43	41	41
200619	16	CN					x					429	274	378	409	3	2	2	4	32	46	33	33
300620	20	Søren (stud)	x									391	397	539	452	7	6	6	8	42	42	51	49
300620	20	Kasper (stud)		x								279	367	347	431	8	8	7	8	32	32	34	42
010720	20	Kasper (stud)			x							482	440	508	538	7	8	8	6	26	30	41	54
010720	20	Søren (stud)				x						397	466	555	466	5	5	5	5	34	62	52	49
060720	20	Søren (stud)					x					424	523	593	623	6	8	8	10	6	23	67	55
300620	21	Søren (stud)	x									230	183	432	465	6	4	6	7	24	42	52	68
300620	21	Kasper (stud)		x								313	285	342	430	3	3	6	6	43	63	51	65
020720	21	Kasper (stud)			x							344	344	426	406	6	6	9	8	34	58	34	51
020720	21	Søren (stud)				x						468	476	648	573	4	4	6	5	35	65	34	63
060720	21	Kasper (stud)					x					278	366	506	529	8	8	9	8	29	47	27	40
300620	22	Søren (stud)	x									940	723	1183	858	9	7	10	10	4	26	29	52
300620	22	Kasper (stud)		x								656	478	794	676	9	6	10	10	8	21	38	54
020720	22	Kasper (stud)			x							614	399	710	637	9	8	10	10	10	21	27	52
020720	22	Søren (stud)				x						701	557	1049	956	6	6	10	9	12	33	39	57
060720	22	Søren (stud)					x					515	454	1068	826	8	8	10	10	9	20	21	31
010720	23	Søren (stud)	x									424	377	669	630	2	2	6	3	6	30	54	73
010720	23	CN		x								320	256	448	580	6	4	4	4	14	54	43	63
030720	23	Kasper (stud)			x							467	373	549	580	2	2	3	3	20	47	47	66
030720	23	Søren (stud)				x						374	205	555	450	3	2	3	2	5	27	46	70
060720	23	Kasper (stud)					x					382	264	557	508	6	6	6	3	18	51	31	48
010720	24	Kasper (stud)	x									345	394	507	562	6	8	8	8	15	33	22	51
010720	24	Søren (stud)		x								605	481	642	504	5	4	8	7	8	37	32	7
020720	24	Søren (stud)			x							482	394	586	632	6	4	10	8	9	24	35	20
020720	24	CN				x						503	542	653	709	6	6	10	8	3	25	26	23
080720	24	Søren (stud)					x					707	681	842	777	4	6	10	9	1	15	20	8
010720	25	Kasper (stud)	x									320	213	410	291	6	6	6	4	3	13	33	23
010720	25	Søren (stud)		x								341	295	500	428	6	3	8	4	36	61	68	58
020720	25	Søren (stud)			x							342	310	403	358	6	6	4	4	5	26	44	30
020720	25	CN				x						346	350	298	280	3	4	3	4	7	33	38	34
070720	25	Kasper (stud)					x					302	264	267	273	4	7	6	4	8	31	17	8
310820	26	Kasper (stud)	x									264	255	317	316	3	6	6	6	33	75	100	100
310820	26	Søren (stud)		x								506	367	505	340	3	6	4	6	25	70	100	100
010920	26	Søren (stud)			x							467	334	469	368	3	4	4	6	52	77	100	100
010920	26	Kasper (stud)				x						437	475	521	533	2	4	6	7	47	64	100	100
140920	26	Kasper (stud)					x					388	382	474	368	5	4	6	6	51	85	100	100
310820	27	Søren (stud)	x									327	367	412	393	8	7	6	7	15	52	54	80
310820	27	CN		x								488	437	416	423	6	7	8	7	27	44	44	53
020920	27	Kasper (stud)			x							420	423	357	356	6	7	4	4	13	38	56	75
020920	27	Søren (stud)				x						449	360	362	367	7	6	6	6	19	27	71	86
070920	27	Kasper (stud)					x					698	475	463	494	6	6	6	5	22	34	56	72
010920	28	Søren (stud)	x									1018	630	999	783	7	8	8	9	2	13	41	61
010920	28	CN		x								1035	965	1003	990	9	9	10	10	2	12	30	43
020920	28	Kasper (stud)			x							1029	746	1080	949	9	8	10	10	2	21	31	52
020920	28	Søren (stud)				x						1037	1042	1176	1032	8	8	10	10	16	43	42	54
080920	28	Kasper (stud)					x					768	740	1000	812	9	8	10	10	9	15	26	35
010920	29	Søren (stud)	x									841	703	824	786	8	7	8	10	0	1	0	0
010920	29	CN		x								694	628	974	901	9	8	10	10	0	0	2	0
020920	29	Kasper (stud)			x							209	666	713	695	8	8	7	10	0	0	6	0
020920	29	Søren (stud)				x						917	953	898	772	8	9	7	8	0	48	1	1
070920	29	Kasper (stud)					x					825	748	881	847	8	7	10	10	0	0	0	3
150920	30	Søren (stud)	x									221	205	474	640	4	2	8	6	25	31	21	34
150920	30	Kasper (stud)		x								287	226	492	449	2	2	6	4	22	43	22	35
160920	30	Kasper (stud)			x							178	152	531	637	4	3	4	4	12	22	24	42
160920	30	SON				x						179	125	358	384	4	3	8	6	22	42	26	44
210920	30	Søren (stud)					x					277	230	605	469	6	3	6	4	14	23	18	26
150920	31	Søren (stud)	x									784	665	978	1011	7	7	9	10	6	54	0	0
150920	31	CN		x								567	504	667	667	7	6	8	9	0	0	12	35
160920	31	Kasper (stud)			x							541	542	783	731	8	7	8	8	0	0	6	6
160920	31	SON				x						667	645	746	649	6	4	9	10	3	42	23	18
210920	31	Søren (stud)					x					607	637	972	832	8	6	10	7	11	29	0	0
150920	32	Kasper (stud)	x									823	669	619	571	6	4	3	4	0	5	11	24
150920	32	Søren (stud)		x								495	557	572	544	7	4	6	4	0	3	53	72
160920	32	Søren (stud)			x							600	510	631	450	4	4	6	6	0	6	36	42
160920	32	Kasper (stud)				x						446	346	431	396	6	6	4	6	0	13	26	43
210920	32	Søren (stud)					x					609	593	723	552	6	6	6	6	0	14	12	43
