# Supplementary material for: Validation of a spring loaded probe for single and repeat pressure pain testing, including public domain specifications for design and manufacture
Source: PLoS One. 2024 Jan 12;19(1):e0292809. doi: 10.1371/journal.pone.0292809 (PMC10794070; doi:10.1371/journal.pone.0292809)
Supplement: S1 Data — (ZIP) [file pone.0292809.s002.zip › README.txt]

# folder: data_post_practice

SON: Feb 8th 2022

This folder cantains a number of pressure readings from 10x repeated pressure probe applications on a test platform

The idea was to meaure pressure application curves **after** having practiced pressure appplications using the probe, with visual feedback.

The tests were performed with a guiding sound file: either as a sine wave sound (rising/waining) or as discrete tick/tock sounds. 

The data from 10 tests with sine wave sounds are called SON_test_.csv

The data from 10 tests with tick/tock sounds are called test_.csv

Each of the test consists of 10 pressure appplications.
