# Supplementary material for: Validation of a spring loaded probe for single and repeat pressure pain testing, including public domain specifications for design and manufacture
Source: PLoS One. 2024 Jan 12;19(1):e0292809. doi: 10.1371/journal.pone.0292809 (PMC10794070; doi:10.1371/journal.pone.0292809)
Supplement: S1 Data — (ZIP) [file pone.0292809.s002.zip › SON_test0.csv]

0.1743299961090088	0.04	0.11
0.26450514793395996	0.08	0.11
0.3505570888519287	0.14	0.11
0.4365220069885254	0.2	0.1
0.5265133380889893	0.27	0.1
0.6126916408538818	0.34	0.11
0.7028889656066895	0.4	0.15
0.7887663841247559	0.45	0.25
0.8789968490600586	0.48	0.49
0.9648876190185547	0.5	0.99
1.051131248474121	0.5	1.7
1.1410930156707764	0.48	2.54
1.227081537246704	0.44	3.32
1.316781997680664	0.39	3.92
1.4031226634979248	0.32	4.44
1.4929306507110596	0.26	4.89
1.5789694786071777	0.19	5.13
1.6654343605041504	0.13	5.01
1.7553608417510986	0.07	4.27
1.8415939807891846	0.03	3.55
1.9313015937805176	0.01	3.01
2.0176455974578857	0.0	2.58
2.1074094772338867	0.01	2.19
2.193796157836914	0.04	1.83
2.2795569896698	0.09	1.44
2.369859218597412	0.15	1.04
2.455798625946045	0.22	0.79
2.5459163188934326	0.29	0.71
2.631889581680298	0.35	0.92
2.72188401222229	0.41	1.33
2.8080146312713623	0.46	1.75
2.894177198410034	0.49	2.23
2.9840891361236572	0.5	2.7
3.070124626159668	0.49	3.1
3.160247802734375	0.47	3.42
3.2464213371276855	0.43	3.7
3.3363499641418457	0.37	3.93
3.422571897506714	0.31	4.11
3.508387565612793	0.24	4.17
3.598607063293457	0.17	4.2
3.684569835662842	0.11	3.99
3.7746310234069824	0.06	3.55
3.860705614089966	0.02	3.07
3.9505581855773926	0.0	2.57
4.037077903747559	0.0	2.07
4.122721195220947	0.02	1.56
4.212990999221802	0.05	1.07
4.2991015911102295	0.1	0.73
4.389036655426025	0.16	0.73
4.475099563598633	0.23	0.96
4.5650954246521	0.3	1.33
4.6510841846466064	0.36	1.76
4.741296052932739	0.42	2.18
4.827277421951294	0.46	2.54
4.913403034210205	0.49	2.89
5.0033135414123535	0.5	3.3
5.089601755142212	0.49	3.71
5.179287433624268	0.46	4.11
5.2655487060546875	0.42	4.37
5.355579614639282	0.36	4.46
5.441795825958252	0.3	4.29
5.527995824813843	0.23	3.99
5.61785888671875	0.16	3.76
5.7037177085876465	0.1	3.59
5.793961524963379	0.05	3.4
5.880051136016846	0.02	3.17
5.969942092895508	0.0	2.91
6.055966854095459	0.0	2.59
6.141756772994995	0.02	2.2
6.2319865226745605	0.06	1.87
6.318336248397827	0.11	1.56
6.408432960510254	0.18	1.26
6.494512319564819	0.25	1.05
6.584404230117798	0.32	0.95
6.670525312423706	0.38	1.1
6.756438970565796	0.43	1.41
6.846776723861694	0.47	1.74
6.932538986206055	0.49	2.14
7.022636413574219	0.5	2.52
7.108628511428833	0.49	2.83
7.198768377304077	0.45	3.11
7.284935712814331	0.41	3.39
7.371052980422974	0.35	3.61
7.460829734802246	0.28	3.76
7.546972274780273	0.21	3.88
7.636993646621704	0.15	3.96
7.722946405410767	0.09	3.95
7.813121318817139	0.04	4.04
7.899292469024658	0.01	4.07
7.985055208206177	0.0	3.93
8.075050592422485	0.01	3.65
8.1614089012146	0.03	3.34
8.251187562942505	0.07	3.04
8.337369680404663	0.13	2.78
8.427276134490967	0.19	2.52
8.513669729232788	0.26	2.25
8.599515676498413	0.33	1.98
8.689590692520142	0.39	1.65
8.775373458862305	0.44	1.35
8.865712404251099	0.48	1.16
8.95165753364563	0.5	1.2
9.04190969467163	0.5	1.47
9.12743067741394	0.48	1.88
9.217932939529419	0.44	2.33
9.304018497467041	0.39	2.76
9.390301942825317	0.33	3.16
9.480182886123657	0.27	3.56
9.566389322280884	0.2	3.85
9.656347513198853	0.13	4.03
9.742449522018433	0.08	4.17
9.832231998443604	0.03	4.2
9.918547868728638	0.01	4.02
10.004390239715576	0.0	3.71
10.094613313674927	0.01	3.39
10.180488109588623	0.04	3.08
10.2707679271698	0.09	2.75
10.356626510620117	0.14	2.4
10.446733236312866	0.21	2.06
10.532617330551147	0.28	1.71
10.619000673294067	0.34	1.33
10.708998680114746	0.4	1.03
10.79502558708191	0.45	1.09
10.88503360748291	0.48	1.55
10.971050262451172	0.5	2.07
11.061127424240112	0.5	2.54
11.147101402282715	0.47	2.95
11.233100414276123	0.44	3.29
11.32308578491211	0.38	3.59
11.40947675704956	0.32	3.79
11.499040365219116	0.25	3.95
11.585370540618896	0.18	3.98
11.675183773040771	0.12	3.93
11.761396884918213	0.07	3.82
11.847414255142212	0.03	3.58
11.937621355056763	0.0	3.27
12.023670673370361	0.0	2.93
12.113826751708984	0.02	2.59
12.199706077575684	0.05	2.22
12.289935111999512	0.1	1.83
12.375733852386475	0.15	1.47
12.462029933929443	0.22	1.17
12.551965475082397	0.29	0.99
12.638252973556519	0.36	1.08
12.727988243103027	0.41	1.42
12.814605712890625	0.46	1.85
12.904180526733398	0.49	2.3
12.990488767623901	0.5	2.74
13.080300331115723	0.49	3.11
13.166554689407349	0.47	3.46
13.252317190170288	0.43	3.73
13.342443943023682	0.37	3.94
13.428598642349243	0.31	4.12
13.518651723861694	0.24	4.19
13.604610443115234	0.17	4.14
13.694708824157715	0.11	3.96
13.780467748641968	0.06	3.67
13.866754055023193	0.02	3.34
13.956944704055786	0.0	2.99
14.042998552322388	0.0	2.69
14.132992029190063	0.02	2.33
14.219195127487183	0.06	1.99
14.309206485748291	0.11	1.7
14.395234107971191	0.17	1.43
14.480868339538574	0.23	1.17
14.571134090423584	0.31	1.19
14.657203197479248	0.37	1.59
14.747267961502075	0.43	2.08
14.833356380462646	0.47	2.5
14.92323899269104	0.49	2.84
15.009504079818726	0.5	3.14
15.095439195632935	0.49	3.46
15.185522556304932	0.46	3.69
15.271523237228394	0.41	3.88
15.361553430557251	0.36	4.05
15.447594404220581	0.29	4.19
15.537693500518799	0.22	4.31
15.623913764953613	0.16	4.19
15.709805011749268	0.1	3.79
15.799767017364502	0.05	3.37
15.886085748672485	0.02	3.0
15.97585415840149	0.0	2.68
16.062017917633057	0.0	2.33
16.152109384536743	0.03	2.02
16.238136291503906	0.07	1.75
16.32420802116394	0.12	1.47
16.414120197296143	0.18	1.24
16.50017476081848	0.25	1.23
16.59024977684021	0.32	1.51
16.67631506919861	0.38	1.93
16.766644954681396	0.44	2.33
16.85233211517334	0.47	2.69
16.9386887550354	0.5	2.98
17.02855157852173	0.5	3.26
17.11475682258606	0.48	3.52
17.204675912857056	0.45	3.74
17.290971994400024	0.4	3.92
17.380762815475464	0.34	4.04
17.46668553352356	0.28	4.03
17.556680917739868	0.21	4.03
17.64291286468506	0.14	3.96
17.729055404663086	0.09	3.73
17.81911826133728	0.04	3.4
17.905243158340454	0.01	3.02
17.99496841430664	0.0	2.7
18.081161499023438	0.01	2.36
18.17129135131836	0.04	2.03
18.257309913635254	0.08	1.7
18.34318232536316	0.13	1.35
18.433462381362915	0.2	1.11
18.519269943237305	0.27	1.09
18.609290599822998	0.33	1.32
18.695483446121216	0.39	1.73
18.785788536071777	0.45	2.18
18.87155508995056	0.48	2.6
18.957754611968994	0.5	2.91
19.047771215438843	0.5	3.19
19.133699417114258	0.48	3.45
19.223879098892212	0.44	3.64
19.309875965118408	0.39	3.78
19.40031123161316	0.33	3.88
19.48600172996521	0.26	3.91
19.571969747543335	0.19	3.75
19.66229510307312	0.13	3.49
19.748473644256592	0.07	3.18
19.838133811950684	0.03	2.78
19.924387454986572	0.01	2.37
19.996564149856567	0.0	2.37
20.01433515548706	0.0	1.94
