# Supplementary material for: Validation of a spring loaded probe for single and repeat pressure pain testing, including public domain specifications for design and manufacture
Source: PLoS One. 2024 Jan 12;19(1):e0292809. doi: 10.1371/journal.pone.0292809 (PMC10794070; doi:10.1371/journal.pone.0292809)
Supplement: S1 Data — (ZIP) [file pone.0292809.s002.zip › SON_test1.csv]

0.144273042678833	0.03	0.15
0.23064851760864258	0.06	0.18
0.32041072845458984	0.12	0.24
0.40668487548828125	0.18	0.36
0.4966874122619629	0.25	0.5
0.5829436779022217	0.31	0.71
0.6686065196990967	0.38	0.98
0.7585675716400146	0.43	1.31
0.8448731899261475	0.47	1.7
0.934650182723999	0.49	2.14
1.0207898616790771	0.5	2.58
1.1108074188232422	0.49	2.97
1.1968297958374023	0.45	3.38
1.283038854598999	0.41	3.76
1.3732991218566895	0.35	4.02
1.4592130184173584	0.28	4.09
1.5494277477264404	0.21	3.78
1.6353604793548584	0.15	3.32
1.7253692150115967	0.09	2.76
1.811398983001709	0.04	2.15
1.8972256183624268	0.01	1.54
1.987300157546997	0.0	1.01
2.0733895301818848	0.01	0.63
2.163553237915039	0.03	0.5
2.2496795654296875	0.07	0.64
2.339808940887451	0.13	0.95
2.4257864952087402	0.19	1.34
2.511995315551758	0.26	1.79
2.601980447769165	0.33	2.25
2.6877145767211914	0.39	2.63
2.7780773639678955	0.44	2.98
2.8640217781066895	0.48	3.32
2.9540674686431885	0.5	3.64
3.040036916732788	0.5	3.91
3.1299822330474854	0.48	4.16
3.2162816524505615	0.44	4.37
3.302255153656006	0.4	4.26
3.3921964168548584	0.33	3.81
3.4782159328460693	0.27	3.26
3.5682406425476074	0.2	2.72
3.654305934906006	0.13	2.2
3.744457721710205	0.08	1.68
3.830570936203003	0.03	1.2
3.916562557220459	0.01	0.8
4.006598711013794	0.0	0.55
4.0927300453186035	0.01	0.58
4.182784795761108	0.04	0.83
4.269131422042847	0.08	1.19
4.3589513301849365	0.14	1.57
4.445119619369507	0.21	1.96
4.531144380569458	0.27	2.33
4.621144533157349	0.34	2.64
4.707283020019531	0.4	2.93
4.797249794006348	0.45	3.19
4.883336067199707	0.48	3.44
4.97340202331543	0.5	3.66
5.059492349624634	0.5	3.84
5.145342111587524	0.47	3.96
5.235615015029907	0.43	4.0
5.321516275405884	0.38	3.8
5.411439657211304	0.32	3.47
5.4974939823150635	0.25	3.13
5.587830066680908	0.18	2.76
5.673713684082031	0.12	2.35
5.759669065475464	0.07	1.88
5.850001811981201	0.03	1.36
5.935752630233765	0.01	0.92
6.025760650634766	0.0	0.69
6.112060785293579	0.02	0.7
6.202138185501099	0.05	0.94
6.2880895137786865	0.1	1.3
6.374012470245361	0.15	1.66
6.4643332958221436	0.22	2.06
6.550491094589233	0.29	2.43
6.640545129776001	0.36	2.76
6.726597547531128	0.41	3.05
6.816248893737793	0.46	3.3
6.902519226074219	0.49	3.51
6.988544464111328	0.5	3.66
7.078806161880493	0.49	3.69
7.164680242538452	0.47	3.73
7.254627466201782	0.42	3.72
7.340921640396118	0.37	3.39
7.430610418319702	0.3	2.94
7.517061710357666	0.24	2.54
7.607010364532471	0.17	2.15
7.693166494369507	0.11	1.7
7.7790186405181885	0.06	1.25
7.869280815124512	0.02	0.87
7.955200433731079	0.0	0.61
8.045032501220703	0.0	0.53
8.131190776824951	0.02	0.7
8.221177577972412	0.06	1.0
8.307141542434692	0.11	1.36
8.393300771713257	0.17	1.73
8.4833242893219	0.24	2.08
8.569530248641968	0.3	2.37
8.659526109695435	0.37	2.63
8.745546102523804	0.42	2.86
8.835846424102783	0.47	3.04
8.92170000076294	0.49	3.18
9.007997035980225	0.5	3.32
9.098011016845703	0.49	3.44
9.183857440948486	0.46	3.51
9.274051427841187	0.41	3.49
9.360183954238892	0.36	3.21
9.449883937835693	0.29	2.83
9.536016464233398	0.22	2.49
9.62218189239502	0.16	2.13
9.71209979057312	0.1	1.71
9.79832673072815	0.05	1.21
9.88828444480896	0.02	0.76
9.974266529083252	0.0	0.54
10.064521074295044	0.01	0.56
10.150349378585815	0.03	0.72
10.236422300338745	0.07	1.0
10.326470613479614	0.12	1.32
10.4128098487854	0.18	1.63
10.502654075622559	0.25	1.9
10.588550567626953	0.32	2.16
10.678733348846436	0.38	2.43
10.765058040618896	0.43	2.69
10.850934743881226	0.47	2.93
10.940983057022095	0.5	3.16
11.027178287506104	0.5	3.35
11.117159605026245	0.48	3.53
11.202980995178223	0.45	3.59
11.29301404953003	0.4	3.43
11.379467010498047	0.34	3.09
11.465466737747192	0.28	2.67
11.55521559715271	0.21	2.22
11.641417264938354	0.14	1.76
11.731687068939209	0.08	1.34
11.817380666732788	0.04	0.99
11.907575845718384	0.01	0.71
11.99351692199707	0.0	0.6
12.083863258361816	0.01	0.7
12.169630765914917	0.03	0.93
12.255704641342163	0.08	1.24
12.346054315567017	0.13	1.59
12.432112693786621	0.2	1.94
12.522008419036865	0.27	2.26
12.607967376708984	0.33	2.58
12.698129892349243	0.4	2.88
12.784110069274902	0.44	3.14
12.870119333267212	0.48	3.37
12.96010136604309	0.5	3.55
13.046324968338013	0.5	3.73
13.13620400428772	0.48	3.87
13.22252631187439	0.44	3.8
13.31245470046997	0.39	3.45
13.398401498794556	0.33	3.02
13.484509944915771	0.26	2.54
13.574597597122192	0.19	2.02
13.660446166992188	0.13	1.5
13.750602722167969	0.07	1.06
13.83674693107605	0.03	0.73
13.92663860321045	0.01	0.5
14.01264476776123	0.0	0.45
14.098876476287842	0.01	0.6
14.188652276992798	0.04	0.87
14.275205135345459	0.09	1.23
14.364810943603516	0.15	1.59
14.451210975646973	0.21	1.92
14.541270971298218	0.28	2.27
14.627127170562744	0.35	2.57
14.713159084320068	0.41	2.83
14.803512811660767	0.45	3.07
14.889424800872803	0.49	3.32
14.979528665542603	0.5	3.56
15.065367698669434	0.49	3.76
15.155578851699829	0.47	3.88
15.241535902023315	0.43	3.8
15.327862739562988	0.38	3.41
15.41775631904602	0.31	2.99
15.503875017166138	0.25	2.53
15.593974351882935	0.18	2.04
15.679869174957275	0.12	1.49
15.769792079925537	0.06	1.01
15.855826616287231	0.03	0.7
15.945982217788696	0.0	0.57
16.031916856765747	0.0	0.61
16.11822485923767	0.02	0.82
16.2081778049469	0.05	1.11
16.294240951538086	0.1	1.43
16.384185075759888	0.16	1.78
16.47039771080017	0.23	2.13
16.56034278869629	0.3	2.47
16.646316051483154	0.36	2.76
16.732524871826172	0.42	2.97
16.8226637840271	0.46	3.16
16.908483266830444	0.49	3.38
16.998450994491577	0.5	3.6
17.084859132766724	0.49	3.84
17.174713134765625	0.46	3.91
17.26059055328369	0.42	3.75
17.34691834449768	0.37	3.42
17.43707537651062	0.3	2.99
17.523158073425293	0.23	2.5
17.612743377685547	0.16	1.95
17.699105978012085	0.1	1.45
17.788974046707153	0.05	1.04
17.875222206115723	0.02	0.73
17.961134672164917	0.0	0.56
18.051416873931885	0.0	0.56
18.137505292892456	0.02	0.78
18.227606058120728	0.06	1.09
18.31330704689026	0.11	1.44
18.403573989868164	0.18	1.76
18.48963975906372	0.24	2.06
18.57584285736084	0.31	2.36
18.665766716003418	0.37	2.64
18.751991271972656	0.43	2.91
18.84162950515747	0.47	3.15
18.927905082702637	0.49	3.37
19.018038272857666	0.5	3.59
19.104151725769043	0.49	3.81
19.190075397491455	0.46	4.01
19.279955625534058	0.41	4.18
19.36600112915039	0.35	4.28
19.456149101257324	0.28	4.09
19.542405605316162	0.22	3.62
19.632187128067017	0.15	3.19
19.718377351760864	0.09	2.72
19.804307222366333	0.05	2.19
19.894338607788086	0.01	1.63
19.96959352493286	0.0	1.63
19.980274438858032	0.0	1.13
20.07217049598694	0.01	0.71
