# Supplementary material for: Validation of a spring loaded probe for single and repeat pressure pain testing, including public domain specifications for design and manufacture
Source: PLoS One. 2024 Jan 12;19(1):e0292809. doi: 10.1371/journal.pone.0292809 (PMC10794070; doi:10.1371/journal.pone.0292809)
Supplement: S1 Data — (ZIP) [file pone.0292809.s002.zip › SON_test2.csv]

0.15372657775878906	0.03	0.3
0.23952794075012207	0.07	0.3
0.3298323154449463	0.12	0.31
0.4158134460449219	0.18	0.34
0.5018479824066162	0.25	0.41
0.5918283462524414	0.32	0.51
0.6779561042785645	0.38	0.72
0.7679991722106934	0.44	1.1
0.8541042804718018	0.47	1.61
0.9440500736236572	0.5	2.19
1.0303504467010498	0.5	2.7
1.116067886352539	0.48	3.09
1.206073522567749	0.45	3.42
1.2924270629882812	0.4	3.71
1.3825726509094238	0.34	3.91
1.4684536457061768	0.27	4.09
1.5585503578186035	0.2	4.2
1.6445281505584717	0.14	4.12
1.7307846546173096	0.08	3.67
1.8207521438598633	0.04	3.1
1.9070019721984863	0.01	2.54
1.996563196182251	0.0	2.06
2.082979917526245	0.01	1.62
2.1728761196136475	0.04	1.28
2.259160280227661	0.08	0.99
2.3451333045959473	0.13	0.78
2.4352636337280273	0.2	0.78
2.5210628509521484	0.27	1.01
2.610966444015503	0.34	1.37
2.6974048614501953	0.4	1.75
2.7871696949005127	0.45	2.15
2.8734898567199707	0.48	2.54
2.9632728099823	0.5	2.9
3.0493690967559814	0.5	3.21
3.1356236934661865	0.48	3.46
3.2255501747131348	0.44	3.69
3.311589002609253	0.39	3.84
3.401841163635254	0.33	4.0
3.4876697063446045	0.26	4.15
3.5778403282165527	0.19	4.18
3.6632273197174072	0.13	4.18
3.7497715950012207	0.07	4.0
3.839759349822998	0.03	3.6
3.926140069961548	0.01	3.17
4.015917062759399	0.0	2.76
4.10213303565979	0.01	2.36
4.191839694976807	0.04	1.95
4.278042554855347	0.09	1.56
4.36432409286499	0.15	1.24
4.454339265823364	0.21	1.1
4.54017186164856	0.28	1.27
4.630449056625366	0.35	1.64
4.716411590576172	0.41	2.02
4.806345462799072	0.46	2.39
4.892557859420776	0.49	2.75
4.978744268417358	0.5	3.12
5.0684802532196045	0.49	3.47
5.15465235710144	0.47	3.74
5.244807481765747	0.43	3.94
5.33083176612854	0.38	4.14
5.420950651168823	0.31	4.29
5.507043123245239	0.24	4.44
5.597064733505249	0.17	4.32
5.683136463165283	0.11	3.78
5.769184589385986	0.06	3.34
5.859351634979248	0.02	3.03
5.945311069488525	0.0	2.74
6.03516960144043	0.0	2.39
6.121375799179077	0.02	1.98
6.2115020751953125	0.05	1.54
6.297543287277222	0.1	1.18
6.383494138717651	0.16	1.06
6.473629951477051	0.23	1.27
6.559625864028931	0.3	1.66
6.649685382843018	0.36	2.07
6.735663414001465	0.42	2.48
6.825610399246216	0.46	2.87
6.911500453948975	0.49	3.18
6.997819185256958	0.5	3.47
7.08779239654541	0.49	3.72
7.173924684524536	0.46	3.92
7.263929843902588	0.42	4.08
7.350068092346191	0.36	4.27
7.439866542816162	0.3	4.29
7.526142835617065	0.23	4.04
7.612206935882568	0.16	3.7
7.702179670333862	0.1	3.4
7.7881903648376465	0.05	3.06
7.8783323764801025	0.02	2.7
7.964392185211182	0.0	2.31
8.054466485977173	0.0	1.89
8.140522241592407	0.02	1.48
8.226736068725586	0.06	1.08
8.31664490699768	0.11	0.81
8.402843475341797	0.17	0.84
8.492742538452148	0.24	1.16
8.578857183456421	0.31	1.61
8.668892621994019	0.38	2.09
8.755042314529419	0.43	2.53
8.845000743865967	0.47	2.92
8.931170225143433	0.49	3.25
9.017068147659302	0.5	3.58
9.107226371765137	0.49	3.84
9.193348407745361	0.46	4.02
9.283016920089722	0.41	4.21
9.36945104598999	0.35	4.33
9.45917558670044	0.28	4.2
9.545531034469604	0.21	4.02
9.631423950195312	0.15	3.79
9.721568584442139	0.09	3.5
9.807298183441162	0.04	3.2
9.897634267807007	0.01	2.88
9.983842611312866	0.0	2.52
10.073776006698608	0.01	2.09
10.159571647644043	0.03	1.62
10.245956182479858	0.07	1.24
10.335640668869019	0.13	1.02
10.42198634147644	0.19	1.04
10.511842727661133	0.26	1.34
10.598257780075073	0.33	1.79
10.688206911087036	0.39	2.24
10.774306297302246	0.44	2.66
10.86022686958313	0.48	3.06
10.950278282165527	0.5	3.43
11.036178588867188	0.5	3.71
11.126500606536865	0.48	3.94
11.212483406066895	0.45	4.17
11.302531719207764	0.4	4.36
11.388619899749756	0.34	4.43
11.478785276412964	0.27	4.4
11.564612627029419	0.2	4.26
11.650927305221558	0.14	3.95
11.740833044052124	0.08	3.65
11.82680892944336	0.04	3.4
11.916922569274902	0.01	3.12
12.00281834602356	0.0	2.84
12.092841863632202	0.01	2.51
12.179147481918335	0.04	2.15
12.265192031860352	0.08	1.79
12.355093002319336	0.14	1.44
12.441315412521362	0.2	1.22
12.53103256225586	0.27	1.36
12.617308855056763	0.34	1.77
12.707032203674316	0.4	2.22
12.793267011642456	0.45	2.61
12.879534721374512	0.48	2.99
12.969613313674927	0.5	3.31
13.055881261825562	0.5	3.54
13.145659446716309	0.47	3.77
13.231556177139282	0.44	3.97
13.321824073791504	0.38	4.09
13.407737493515015	0.32	4.15
13.493999242782593	0.25	4.05
13.583795547485352	0.18	3.69
13.670050859451294	0.12	3.3
13.759869575500488	0.07	2.97
13.846124172210693	0.03	2.72
13.935988426208496	0.01	2.48
14.022052764892578	0.0	2.19
14.108149528503418	0.01	1.89
14.198351621627808	0.05	1.57
14.284310817718506	0.09	1.29
14.374460458755493	0.15	1.18
14.460506916046143	0.22	1.42
14.550738334655762	0.29	1.82
14.6365327835083	0.35	2.2
14.726673364639282	0.41	2.6
14.812702894210815	0.46	2.96
14.898905277252197	0.49	3.25
14.988801956176758	0.5	3.51
15.074974536895752	0.49	3.73
15.164830684661865	0.47	3.9
15.251082420349121	0.43	4.04
15.341000318527222	0.37	4.11
15.427090167999268	0.31	3.97
15.513113498687744	0.24	3.65
15.603131532669067	0.17	3.31
15.689084768295288	0.11	2.99
15.779247283935547	0.06	2.72
15.865459442138672	0.02	2.46
15.955269813537598	0.0	2.18
16.04142928123474	0.0	1.9
16.127618551254272	0.02	1.63
16.217649936676025	0.06	1.38
16.303738832473755	0.11	1.18
16.393671989440918	0.17	1.17
16.4798104763031	0.23	1.42
16.569797039031982	0.3	1.81
16.655706882476807	0.37	2.23
16.741932153701782	0.42	2.61
16.831928730010986	0.47	2.94
16.918046474456787	0.49	3.23
17.007892370224	0.5	3.52
17.093894004821777	0.49	3.8
17.18413209915161	0.46	4.05
17.270281076431274	0.42	4.29
17.3561692237854	0.36	4.31
17.446436643600464	0.29	4.06
17.532172918319702	0.22	3.74
17.622555255889893	0.16	3.46
17.708393812179565	0.1	3.23
17.79852533340454	0.05	2.97
17.8845534324646	0.02	2.65
17.974700927734375	0.0	2.29
18.060529708862305	0.0	1.93
18.146753311157227	0.03	1.6
18.2366361618042	0.07	1.32
18.32301163673401	0.12	1.1
18.41294836997986	0.18	1.06
18.498989582061768	0.25	1.25
18.58888602256775	0.32	1.58
18.675050020217896	0.38	1.99
18.7611141204834	0.43	2.37
18.851256608963013	0.47	2.71
18.937129497528076	0.5	3.05
19.027066469192505	0.5	3.33
19.113313674926758	0.48	3.55
19.203412532806396	0.45	3.76
19.28935480117798	0.4	3.93
19.37546944618225	0.35	4.03
19.465635061264038	0.28	3.97
19.551756143569946	0.21	3.7
19.64156198501587	0.14	3.36
19.727742671966553	0.09	2.98
19.81779980659485	0.04	2.63
19.903693675994873	0.01	2.29
19.95413565635681	0.0	2.29
19.989810943603516	0.0	1.96
20.079530715942383	0.01	1.66
