# Supplementary material for: Validation of a spring loaded probe for single and repeat pressure pain testing, including public domain specifications for design and manufacture
Source: PLoS One. 2024 Jan 12;19(1):e0292809. doi: 10.1371/journal.pone.0292809 (PMC10794070; doi:10.1371/journal.pone.0292809)
Supplement: S1 Data — (ZIP) [file pone.0292809.s002.zip › SON_test3.csv]

0.12477588653564453	0.02	0.24
0.2108631134033203	0.05	0.24
0.3007991313934326	0.1	0.26
0.38716650009155273	0.16	0.35
0.47704601287841797	0.23	0.6
0.5632615089416504	0.3	0.98
0.6492569446563721	0.36	1.5
0.7393877506256104	0.42	1.98
0.8252058029174805	0.46	2.39
0.915104866027832	0.49	2.79
1.001380443572998	0.5	3.17
1.09130859375	0.49	3.46
1.1775462627410889	0.46	3.67
1.263516902923584	0.42	3.79
1.3536934852600098	0.36	3.74
1.4397647380828857	0.3	3.52
1.5299465656280518	0.23	3.18
1.6158788204193115	0.16	2.78
1.7057766914367676	0.1	2.38
1.7917289733886719	0.05	2.0
1.8819897174835205	0.02	1.58
1.967728614807129	0.0	1.16
2.0540130138397217	0.0	0.86
2.144054412841797	0.03	0.7
2.2301225662231445	0.06	0.69
2.3202035427093506	0.12	0.8
2.406529426574707	0.18	0.97
2.4962117671966553	0.25	1.23
2.5823588371276855	0.31	1.58
2.66835880279541	0.38	1.92
2.757835626602173	0.43	2.27
2.844271659851074	0.47	2.58
2.9345386028289795	0.49	2.83
3.020524740219116	0.5	3.09
3.1105034351348877	0.49	3.35
3.1968624591827393	0.45	3.55
3.2829489707946777	0.41	3.73
3.3728456497192383	0.35	3.88
3.4590864181518555	0.28	4.01
3.5490243434906006	0.21	4.03
3.635171890258789	0.15	3.81
3.7248032093048096	0.09	3.49
3.811289072036743	0.04	3.11
3.897197961807251	0.01	2.73
3.9872658252716064	0.0	2.32
4.073365211486816	0.01	1.89
4.163220643997192	0.03	1.48
4.249531269073486	0.07	1.12
4.33952784538269	0.13	0.89
4.4254679679870605	0.19	0.79
4.51163649559021	0.26	0.92
4.601593971252441	0.33	1.24
4.687637090682983	0.39	1.61
4.777698278427124	0.44	2.02
4.863813638687134	0.48	2.4
4.953771114349365	0.5	2.73
5.039602518081665	0.5	3.03
5.12988805770874	0.48	3.32
5.215776681900024	0.44	3.56
5.302037239074707	0.4	3.8
5.391960859298706	0.33	4.0
5.4781036376953125	0.27	4.12
5.568053722381592	0.2	4.02
5.654170274734497	0.13	3.71
5.744240760803223	0.08	3.44
5.830444812774658	0.03	3.17
5.916477918624878	0.01	2.9
6.006530523300171	0.0	2.62
6.092535018920898	0.01	2.29
6.182368755340576	0.04	1.92
6.26864218711853	0.08	1.52
6.3587658405303955	0.14	1.16
6.444704532623291	0.21	0.91
6.530948162078857	0.27	0.88
6.620990514755249	0.34	1.12
6.7069480419158936	0.4	1.51
6.79682183265686	0.45	1.93
6.883095026016235	0.48	2.33
6.973074436187744	0.5	2.67
7.059211015701294	0.5	2.96
7.145197153091431	0.47	3.23
7.235214710235596	0.43	3.45
7.321318864822388	0.38	3.6
7.411325693130493	0.32	3.69
7.497398376464844	0.25	3.75
7.5871758460998535	0.18	3.7
7.673511028289795	0.12	3.49
7.759649276733398	0.07	3.23
7.849501848220825	0.03	2.96
7.935789346694946	0.01	2.65
8.025741577148438	0.0	2.32
8.111745119094849	0.02	1.96
8.201887369155884	0.05	1.57
8.287734031677246	0.1	1.2
8.374390125274658	0.15	0.92
8.463844060897827	0.22	0.75
8.550129890441895	0.29	0.8
8.640163660049438	0.36	1.06
8.726210355758667	0.41	1.47
8.816143989562988	0.46	1.95
8.902355432510376	0.49	2.41
8.99223017692566	0.5	2.82
9.078429222106934	0.49	3.17
9.164383888244629	0.47	3.47
9.254516363143921	0.42	3.68
9.340352535247803	0.37	3.83
9.430650234222412	0.3	3.88
9.516554355621338	0.24	3.82
9.606754541397095	0.17	3.68
9.69272255897522	0.11	3.43
9.778633832931519	0.06	3.11
9.868832349777222	0.02	2.84
9.955031871795654	0.0	2.6
10.044758796691895	0.0	2.31
10.13101077079773	0.02	2.02
10.221004486083984	0.06	1.74
10.307141065597534	0.11	1.46
10.393142700195312	0.17	1.19
10.4833664894104	0.24	1.05
10.569200992584229	0.3	1.19
10.65922212600708	0.37	1.5
10.745444774627686	0.42	1.86
10.835472106933594	0.47	2.27
10.921302318572998	0.49	2.66
11.007660865783691	0.5	2.98
11.097708940505981	0.49	3.27
11.183704853057861	0.46	3.5
11.273852109909058	0.41	3.68
11.359843969345093	0.36	3.78
11.449772596359253	0.29	3.8
11.53567624092102	0.22	3.68
11.622433185577393	0.16	3.47
11.711933374404907	0.1	3.16
11.798172950744629	0.05	2.82
11.88796877861023	0.02	2.48
11.9739351272583	0.0	2.11
12.064199924468994	0.01	1.68
12.15014100074768	0.03	1.24
12.240245580673218	0.07	0.89
12.326368570327759	0.12	0.65
12.412393808364868	0.18	0.55
12.502654075622559	0.25	0.62
12.588558912277222	0.32	0.82
12.678430080413818	0.38	1.19
12.764523267745972	0.43	1.61
12.85468316078186	0.47	2.05
12.940627813339233	0.5	2.49
13.026816844940186	0.5	2.86
13.11649227142334	0.48	3.17
13.202450513839722	0.45	3.43
13.292917013168335	0.4	3.64
13.37887454032898	0.34	3.82
13.468951940536499	0.27	4.02
13.555227518081665	0.21	4.01
13.641191005706787	0.14	3.74
13.731173276901245	0.08	3.4
13.817328691482544	0.04	3.01
13.907387256622314	0.01	2.64
13.993209600448608	0.0	2.25
14.083229541778564	0.01	1.85
14.16941785812378	0.03	1.5
14.25561261177063	0.08	1.23
14.345579385757446	0.13	1.1
14.431691646575928	0.2	1.22
14.521729946136475	0.27	1.51
14.607858180999756	0.33	1.84
14.697803020477295	0.4	2.17
14.783883094787598	0.44	2.48
14.869927406311035	0.48	2.78
14.95999526977539	0.5	3.05
15.046079397201538	0.5	3.25
15.13582992553711	0.48	3.43
15.222171545028687	0.44	3.61
15.312019109725952	0.39	3.69
15.398296356201172	0.33	3.71
15.484091520309448	0.26	3.68
15.574351072311401	0.19	3.45
15.660338640213013	0.13	3.15
15.750367641448975	0.07	2.84
15.836260080337524	0.03	2.55
15.926558494567871	0.01	2.22
16.01255750656128	0.0	1.84
16.10271382331848	0.01	1.42
16.188459634780884	0.04	1.06
16.2746160030365	0.09	0.9
16.364858150482178	0.15	0.99
16.450903177261353	0.21	1.25
16.540883541107178	0.28	1.61
16.626994371414185	0.35	2.0
16.717019081115723	0.41	2.38
16.802977085113525	0.45	2.71
16.889028549194336	0.48	2.98
16.97923254966736	0.5	3.26
17.06528663635254	0.49	3.45
17.155153036117554	0.47	3.61
17.241166830062866	0.43	3.76
17.331291437149048	0.38	3.84
17.417460680007935	0.31	3.86
17.50358557701111	0.25	3.7
17.593435764312744	0.18	3.4
17.67974829673767	0.12	3.06
17.769737005233765	0.06	2.7
17.855872869491577	0.03	2.33
17.945688486099243	0.0	1.97
18.031493186950684	0.0	1.61
18.117806434631348	0.02	1.29
18.20781707763672	0.05	1.04
18.29392385482788	0.1	0.9
18.383878231048584	0.16	0.96
18.470177173614502	0.23	1.19
18.559990882873535	0.3	1.57
18.64626669883728	0.36	1.99
18.732035875320435	0.42	2.37
18.8221218585968	0.46	2.69
18.90845799446106	0.49	2.97
18.99849843978882	0.5	3.24
19.084263801574707	0.49	3.46
19.174356698989868	0.46	3.65
19.260526418685913	0.42	3.86
19.350511074066162	0.36	4.04
19.436497688293457	0.3	4.03
19.522706270217896	0.23	3.8
19.612841367721558	0.16	3.49
19.698833227157593	0.1	3.17
19.788962841033936	0.05	2.84
19.87509536743164	0.02	2.49
19.92186164855957	0.01	2.49
19.96486473083496	0.0	2.12
20.0509352684021	0.0	1.72
