# Supplementary material for: Validation of a spring loaded probe for single and repeat pressure pain testing, including public domain specifications for design and manufacture
Source: PLoS One. 2024 Jan 12;19(1):e0292809. doi: 10.1371/journal.pone.0292809 (PMC10794070; doi:10.1371/journal.pone.0292809)
Supplement: S1 Data — (ZIP) [file pone.0292809.s002.zip › SON_test4.csv]

0.16770315170288086	0.03	0.31
0.2578296661376953	0.08	0.37
0.3437211513519287	0.13	0.47
0.43000197410583496	0.2	0.66
0.5198783874511719	0.27	0.91
0.6058685779571533	0.33	1.23
0.6958329677581787	0.39	1.63
0.7821576595306396	0.44	2.04
0.8718833923339844	0.48	2.41
0.9581141471862793	0.5	2.78
1.0441396236419678	0.5	3.14
1.1341567039489746	0.48	3.43
1.2204508781433105	0.44	3.69
1.3103821277618408	0.39	3.84
1.3962864875793457	0.33	3.79
1.4863181114196777	0.26	3.58
1.5725829601287842	0.19	3.22
1.6588351726531982	0.13	2.83
1.7485074996948242	0.07	2.43
1.8348116874694824	0.03	2.01
1.924926519393921	0.01	1.61
2.0109074115753174	0.0	1.22
2.100787401199341	0.01	0.87
2.187124252319336	0.04	0.65
2.2770063877105713	0.09	0.6
2.363224983215332	0.15	0.73
2.4491429328918457	0.21	0.96
2.539336919784546	0.28	1.22
2.625269651412964	0.35	1.49
2.7153213024139404	0.41	1.76
2.801236629486084	0.45	2.05
2.8911690711975098	0.49	2.35
2.9773848056793213	0.5	2.67
3.063563823699951	0.5	2.98
3.1536593437194824	0.47	3.25
3.2395176887512207	0.43	3.51
3.32955002784729	0.38	3.74
3.4155995845794678	0.32	3.93
3.50567364692688	0.25	4.03
3.5917294025421143	0.18	3.98
3.6777963638305664	0.12	3.68
3.767940044403076	0.06	3.27
3.8540594577789307	0.03	2.84
3.944071054458618	0.0	2.42
4.030048608779907	0.0	2.0
4.119879722595215	0.02	1.57
4.206198453903198	0.05	1.18
4.29209041595459	0.1	0.89
4.382246494293213	0.16	0.69
4.468210935592651	0.23	0.6
4.558412313461304	0.3	0.69
4.6444032192230225	0.36	0.94
4.734534740447998	0.42	1.29
4.820503234863281	0.46	1.65
4.906738519668579	0.49	2.05
4.996621370315552	0.5	2.45
5.082902669906616	0.49	2.79
5.17289400100708	0.46	3.08
5.2589662075042725	0.42	3.33
5.348875045776367	0.36	3.55
5.434917688369751	0.3	3.69
5.524940013885498	0.23	3.8
5.611100196838379	0.16	3.83
5.696967363357544	0.1	3.66
5.786839485168457	0.05	3.42
5.87314510345459	0.02	3.12
5.963076591491699	0.0	2.79
6.049352169036865	0.0	2.43
6.139155387878418	0.02	2.01
6.225436687469482	0.06	1.6
6.311455965042114	0.11	1.19
6.401630640029907	0.17	0.84
6.487484931945801	0.24	0.65
6.577703475952148	0.31	0.66
6.663824081420898	0.37	0.89
6.7537689208984375	0.43	1.27
6.8398308753967285	0.47	1.7
6.925736427307129	0.49	2.15
7.015949249267578	0.5	2.58
7.10201358795166	0.49	2.94
7.191791296005249	0.46	3.25
7.277872323989868	0.41	3.48
7.36788535118103	0.35	3.69
7.454230546951294	0.29	3.85
7.540096044540405	0.22	3.93
7.630329370498657	0.15	3.86
7.7162981033325195	0.09	3.67
7.8065197467803955	0.04	3.45
7.891581058502197	0.01	3.18
7.982380628585815	0.0	2.88
8.06799840927124	0.01	2.54
8.1549551486969	0.03	2.18
8.244445562362671	0.07	1.77
8.33080267906189	0.12	1.38
8.420803785324097	0.19	1.1
8.507007598876953	0.26	0.99
8.596849203109741	0.32	1.07
8.68305253982544	0.39	1.32
8.76886510848999	0.44	1.65
8.8589186668396	0.48	2.01
8.944976329803467	0.5	2.38
9.035099029541016	0.5	2.73
9.12121057510376	0.48	3.02
9.211254119873047	0.45	3.32
9.297243118286133	0.4	3.61
9.387400150299072	0.34	3.83
9.473532915115356	0.27	4.02
9.55962586402893	0.2	4.13
9.649458169937134	0.14	4.16
9.73569393157959	0.08	3.91
9.825553178787231	0.04	3.56
9.911711692810059	0.01	3.26
10.001841306686401	0.0	2.99
10.087911367416382	0.01	2.71
10.17404317855835	0.04	2.38
10.263628005981445	0.08	1.99
10.349975824356079	0.14	1.57
10.439900398254395	0.2	1.16
10.5260488986969	0.27	0.95
10.616002559661865	0.34	0.95
10.702237367630005	0.4	1.14
10.788212537765503	0.45	1.48
10.878420114517212	0.48	1.86
10.964097023010254	0.5	2.22
11.054292440414429	0.5	2.52
11.140307903289795	0.48	2.77
11.23016619682312	0.44	3.04
11.316596984863281	0.39	3.27
11.402422904968262	0.33	3.46
11.492343187332153	0.26	3.58
11.578800439834595	0.19	3.67
11.668656349182129	0.12	3.64
11.754744052886963	0.07	3.47
11.844719648361206	0.03	3.26
11.93109655380249	0.01	3.02
12.017143487930298	0.0	2.75
12.107184410095215	0.01	2.41
12.193142175674438	0.04	2.0
12.283077239990234	0.09	1.62
12.369162321090698	0.15	1.29
12.459235191345215	0.22	0.98
12.545332193374634	0.29	0.86
12.63151478767395	0.35	0.96
12.721498250961304	0.41	1.23
12.807629346847534	0.46	1.62
12.897359371185303	0.49	2.03
12.98356556892395	0.5	2.43
13.073580265045166	0.49	2.75
13.159765720367432	0.47	3.03
13.249856948852539	0.43	3.32
13.335163116455078	0.37	3.53
13.421011924743652	0.31	3.68
13.511088371276855	0.24	3.78
13.597096681594849	0.17	3.85
13.687203645706177	0.11	3.83
13.773231983184814	0.06	3.59
13.863321304321289	0.02	3.25
13.949382305145264	0.0	2.91
14.035396575927734	0.0	2.56
14.125467538833618	0.02	2.16
14.211474180221558	0.05	1.76
14.30216383934021	0.1	1.37
14.388213157653809	0.16	1.04
14.478387594223022	0.23	0.9
14.564380407333374	0.3	0.98
14.650553226470947	0.36	1.24
14.740492582321167	0.42	1.6
14.826526880264282	0.46	2.02
14.91662311553955	0.49	2.41
15.002809762954712	0.5	2.75
15.09268569946289	0.49	3.05
15.178874492645264	0.46	3.3
15.264852285385132	0.42	3.5
15.35504150390625	0.36	3.67
15.441027164459229	0.3	3.83
15.531110763549805	0.23	3.87
15.61695146560669	0.16	3.81
15.706901788711548	0.1	3.68
15.793194770812988	0.05	3.43
15.879067182540894	0.02	3.07
15.969110012054443	0.0	2.72
16.055429935455322	0.0	2.42
16.145353317260742	0.03	2.09
16.231531620025635	0.06	1.75
16.321561336517334	0.12	1.46
16.407734632492065	0.18	1.25
16.493672132492065	0.25	1.27
16.583811283111572	0.32	1.46
16.669832468032837	0.38	1.77
16.759827375411987	0.43	2.13
16.845863103866577	0.47	2.45
16.93578004837036	0.49	2.75
17.02202343940735	0.5	3.01
17.10782504081726	0.49	3.25
17.198171615600586	0.45	3.47
17.28398871421814	0.41	3.68
17.37415075302124	0.35	3.83
17.46013569831848	0.28	3.93
17.550253868103027	0.21	3.88
17.636305570602417	0.15	3.67
17.7264506816864	0.09	3.44
17.81208562850952	0.04	3.19
17.898516416549683	0.01	2.93
17.988516807556152	0.0	2.61
18.074548482894897	0.01	2.2
18.164597511291504	0.03	1.76
18.250512838363647	0.07	1.38
18.340839385986328	0.13	1.11
18.426958799362183	0.19	0.97
18.5128173828125	0.26	0.96
18.603007316589355	0.33	1.11
18.68895959854126	0.39	1.42
18.779037475585938	0.44	1.81
18.865121364593506	0.48	2.19
18.955218076705933	0.5	2.59
19.04131579399109	0.5	2.97
19.127474308013916	0.48	3.28
19.21744179725647	0.44	3.49
19.303457260131836	0.39	3.66
19.393413543701172	0.33	3.82
19.479673862457275	0.27	3.92
19.569517850875854	0.2	3.92
19.655710220336914	0.13	3.75
19.74187707901001	0.08	3.48
19.83184504508972	0.03	3.14
19.91789960861206	0.01	2.82
19.970574378967285	0.0	2.82
20.00743055343628	0.0	2.48
