# Supplementary material for: Validation of a spring loaded probe for single and repeat pressure pain testing, including public domain specifications for design and manufacture
Source: PLoS One. 2024 Jan 12;19(1):e0292809. doi: 10.1371/journal.pone.0292809 (PMC10794070; doi:10.1371/journal.pone.0292809)
Supplement: S1 Data — (ZIP) [file pone.0292809.s002.zip › SON_test5.csv]

0.09581565856933594	0.01	0.2
0.18207573890686035	0.04	0.2
0.2719733715057373	0.09	0.21
0.3582320213317871	0.14	0.25
0.4480583667755127	0.21	0.34
0.5341534614562988	0.28	0.47
0.6242687702178955	0.35	0.67
0.7104072570800781	0.4	0.93
0.7964465618133545	0.45	1.23
0.886664867401123	0.48	1.61
0.972719669342041	0.5	2.03
1.062664270401001	0.5	2.49
1.1487979888916016	0.47	2.87
1.2387473583221436	0.43	3.26
1.3248958587646484	0.38	3.62
1.4106502532958984	0.32	3.96
1.500767707824707	0.25	4.15
1.5866880416870117	0.18	3.95
1.6770970821380615	0.12	3.46
1.7629594802856445	0.07	2.89
1.853255033493042	0.03	2.35
1.9393017292022705	0.0	1.83
2.0253469944000244	0.0	1.36
2.1152374744415283	0.02	0.98
2.2013602256774902	0.05	0.75
2.2913241386413574	0.1	0.79
2.377364158630371	0.16	1.03
2.467341661453247	0.22	1.37
2.5536718368530273	0.29	1.77
2.6394433975219727	0.36	2.18
2.729750633239746	0.42	2.55
2.8157155513763428	0.46	2.9
2.905834436416626	0.49	3.21
2.9917821884155273	0.5	3.49
3.081667900085449	0.49	3.74
3.1678905487060547	0.47	3.98
3.257802724838257	0.42	4.18
3.344052314758301	0.37	4.07
3.430128335952759	0.3	3.64
3.5198426246643066	0.23	3.16
3.606093645095825	0.17	2.73
3.6961209774017334	0.11	2.28
3.7821578979492188	0.06	1.79
3.8721375465393066	0.02	1.38
3.9584245681762695	0.0	1.05
4.044259786605835	0.0	0.84
4.134449005126953	0.02	0.79
4.220483303070068	0.06	0.9
4.31055212020874	0.11	1.13
4.396671295166016	0.17	1.45
4.486589670181274	0.24	1.76
4.572819232940674	0.31	2.09
4.658763885498047	0.37	2.46
4.748802423477173	0.43	2.79
4.834819793701172	0.47	3.08
4.924912691116333	0.49	3.38
5.010915279388428	0.5	3.64
5.101049423217773	0.49	3.87
5.18713903427124	0.46	4.05
5.273273944854736	0.41	4.09
5.363109350204468	0.35	3.93
5.449420928955078	0.29	3.59
5.539390325546265	0.22	3.15
5.6256022453308105	0.15	2.69
5.7153589725494385	0.09	2.3
5.801712512969971	0.05	1.9
5.887570858001709	0.02	1.54
5.977784633636475	0.0	1.24
6.06370735168457	0.0	0.99
6.153833866119385	0.03	0.86
6.239604711532593	0.07	0.93
6.329793453216553	0.12	1.2
6.415919542312622	0.18	1.58
6.502122640609741	0.25	1.98
6.592055797576904	0.32	2.34
6.678249359130859	0.38	2.68
6.767918825149536	0.44	2.97
6.854097604751587	0.47	3.19
6.944158554077148	0.5	3.38
7.030246019363403	0.5	3.5
7.116238832473755	0.48	3.55
7.206374645233154	0.45	3.5
7.292575120925903	0.4	3.35
7.382559776306152	0.34	3.14
7.468656063079834	0.27	2.87
7.558682203292847	0.2	2.6
7.644620656967163	0.14	2.35
7.7345521450042725	0.08	2.05
7.820823907852173	0.04	1.74
7.906787395477295	0.01	1.44
7.996994733810425	0.0	1.16
8.082146406173706	0.01	0.93
8.172876119613647	0.04	0.81
8.25916576385498	0.08	0.94
8.349000453948975	0.14	1.24
8.435302019119263	0.2	1.59
8.521096229553223	0.27	1.93
8.61108922958374	0.34	2.23
8.696860790252686	0.39	2.49
8.787336587905884	0.45	2.81
8.873583793640137	0.48	3.1
8.963443756103516	0.5	3.3
9.049652576446533	0.5	3.48
9.135591745376587	0.48	3.64
9.22543478012085	0.44	3.75
9.311553955078125	0.39	3.81
9.401691198348999	0.33	3.7
9.487654447555542	0.26	3.41
9.577730655670166	0.19	3.04
9.663758993148804	0.13	2.64
9.749882936477661	0.07	2.3
9.83977460861206	0.03	1.97
9.926139116287231	0.01	1.63
10.01607632637024	0.0	1.3
10.10198426246643	0.01	1.04
10.192012548446655	0.04	0.87
10.2783842086792	0.09	0.75
10.364248514175415	0.15	0.81
10.454248428344727	0.21	1.06
10.540120363235474	0.28	1.42
10.630457162857056	0.35	1.81
10.716413497924805	0.41	2.17
10.806203126907349	0.46	2.44
10.892663717269897	0.49	2.67
10.97873854637146	0.5	2.94
11.068783521652222	0.49	3.17
11.155107021331787	0.47	3.35
11.244949340820312	0.43	3.5
11.33056926727295	0.38	3.61
11.421004295349121	0.31	3.65
11.506945371627808	0.24	3.44
11.59304165840149	0.18	3.14
11.6831955909729	0.11	2.82
11.769262075424194	0.06	2.47
11.859169244766235	0.02	2.1
11.945343732833862	0.0	1.69
12.035202026367188	0.0	1.34
12.121446132659912	0.02	1.04
12.211463928222656	0.05	0.84
12.297590494155884	0.1	0.86
12.38335919380188	0.16	1.02
12.473552703857422	0.23	1.31
12.55976152420044	0.3	1.69
12.649844408035278	0.36	2.05
12.735608100891113	0.42	2.38
12.825772523880005	0.46	2.68
12.91197419166565	0.49	2.95
12.997934341430664	0.5	3.2
13.088040351867676	0.49	3.43
13.173898935317993	0.46	3.6
13.263886451721191	0.42	3.72
13.35001516342163	0.36	3.8
13.440074920654297	0.3	3.84
13.526037454605103	0.23	3.76
13.612418174743652	0.16	3.47
13.702247619628906	0.1	3.12
13.788428783416748	0.05	2.76
13.878262996673584	0.02	2.36
13.964658498764038	0.0	1.92
14.054569959640503	0.0	1.53
14.14074444770813	0.02	1.19
14.226890325546265	0.06	0.96
14.316898822784424	0.11	0.91
14.402842044830322	0.17	1.11
14.492810726165771	0.24	1.44
14.578611850738525	0.31	1.83
14.668912887573242	0.38	2.19
14.754976749420166	0.43	2.5
14.841207504272461	0.47	2.82
14.930905818939209	0.49	3.09
15.017661333084106	0.5	3.36
15.107016324996948	0.49	3.59
15.193257331848145	0.46	3.77
15.283270359039307	0.41	3.91
15.369534015655518	0.35	3.96
15.455427169799805	0.28	4.02
15.545618295669556	0.21	3.99
15.63171935081482	0.15	3.72
15.721638202667236	0.09	3.39
15.80750560760498	0.04	3.05
15.89763331413269	0.01	2.78
15.983723163604736	0.0	2.51
16.073843002319336	0.01	2.12
16.15982460975647	0.03	1.76
16.245945930480957	0.07	1.43
16.335821390151978	0.13	1.16
16.42202925682068	0.19	1.05
16.511945724487305	0.26	1.18
16.598166465759277	0.33	1.53
16.688025951385498	0.39	1.97
16.774201154708862	0.44	2.34
16.859379529953003	0.48	2.71
16.949527978897095	0.5	3.06
17.036254167556763	0.5	3.34
17.126160383224487	0.48	3.6
17.21251082420349	0.45	3.82
17.302616357803345	0.4	3.96
17.388514280319214	0.34	4.06
17.47466468811035	0.27	3.97
17.564502477645874	0.2	3.61
17.650564432144165	0.14	3.24
17.740686416625977	0.08	2.9
17.826669216156006	0.04	2.63
17.916985750198364	0.01	2.34
18.00264549255371	0.0	2.01
18.088971376419067	0.01	1.66
18.179131746292114	0.04	1.3
18.26519250869751	0.08	1.03
18.35499596595764	0.14	0.95
18.44127345085144	0.2	1.1
18.53107213973999	0.27	1.4
18.61740732192993	0.34	1.79
18.70317769050598	0.4	2.17
18.79351568222046	0.45	2.52
18.87934422492981	0.48	2.83
18.96967053413391	0.5	3.11
19.0555362701416	0.5	3.32
19.145639657974243	0.47	3.48
19.231627464294434	0.44	3.62
19.317593336105347	0.39	3.73
19.407700300216675	0.32	3.71
19.494017839431763	0.25	3.48
19.583776235580444	0.18	3.19
19.670063018798828	0.12	2.89
19.759984254837036	0.07	2.59
19.846237421035767	0.03	2.27
19.897029161453247	0.01	2.27
19.935734272003174	0.01	1.91
20.022103548049927	0.0	1.54
