# Supplementary material for: Validation of a spring loaded probe for single and repeat pressure pain testing, including public domain specifications for design and manufacture
Source: PLoS One. 2024 Jan 12;19(1):e0292809. doi: 10.1371/journal.pone.0292809 (PMC10794070; doi:10.1371/journal.pone.0292809)
Supplement: S1 Data — (ZIP) [file pone.0292809.s002.zip › SON_test6.csv]

0.16212034225463867	0.03	0.33
0.25170302391052246	0.07	0.41
0.3380558490753174	0.13	0.51
0.42821741104125977	0.19	0.71
0.5145323276519775	0.26	0.98
0.6043312549591064	0.33	1.26
0.6904065608978271	0.39	1.54
0.7769403457641602	0.44	1.81
0.8667171001434326	0.48	2.1
0.9525928497314453	0.5	2.41
1.042792797088623	0.5	2.7
1.1287379264831543	0.48	2.96
1.218773603439331	0.44	3.23
1.3049051761627197	0.39	3.46
1.3910348415374756	0.33	3.66
1.4809913635253906	0.26	3.71
1.5670678615570068	0.2	3.59
1.6569974422454834	0.13	3.29
1.7429800033569336	0.08	2.86
1.8330204486846924	0.03	2.42
1.9193167686462402	0.01	1.97
2.0052318572998047	0.0	1.47
2.095369815826416	0.01	1.03
2.1814446449279785	0.04	0.69
2.2713541984558105	0.09	0.51
2.3575549125671387	0.14	0.5
2.447638750076294	0.21	0.68
2.533660411834717	0.28	1.02
2.6197516918182373	0.34	1.42
2.7097814083099365	0.4	1.82
2.7954981327056885	0.45	2.19
2.885822296142578	0.48	2.54
2.971848726272583	0.5	2.86
3.0619192123413086	0.5	3.13
3.1478426456451416	0.47	3.38
3.2339067459106445	0.44	3.6
3.3238930702209473	0.38	3.77
3.410104751586914	0.32	3.95
3.4999120235443115	0.25	3.99
3.586000680923462	0.18	3.77
3.6759965419769287	0.12	3.48
3.7623507976531982	0.07	3.14
3.8482747077941895	0.03	2.8
3.938473701477051	0.0	2.39
4.0244526863098145	0.0	1.9
4.114725351333618	0.02	1.37
4.20060133934021	0.05	0.95
4.2906434535980225	0.1	0.71
4.3765339851379395	0.16	0.73
4.46632719039917	0.22	0.97
4.5527024269104	0.29	1.31
4.6388280391693115	0.36	1.72
4.728820323944092	0.41	2.17
4.8151915073394775	0.46	2.6
4.904879570007324	0.49	2.97
4.991177558898926	0.5	3.31
5.080953121185303	0.49	3.57
5.167343616485596	0.47	3.77
5.253233194351196	0.42	3.93
5.343368291854858	0.37	3.94
5.42942214012146	0.3	3.72
5.51948618888855	0.23	3.5
5.6054182052612305	0.17	3.25
5.695350408554077	0.11	3.0
5.781662940979004	0.06	2.69
5.867797136306763	0.02	2.29
5.9578094482421875	0.0	1.84
6.04388952255249	0.0	1.39
6.133856296539307	0.02	1.02
6.219784736633301	0.06	0.82
6.309938430786133	0.11	0.84
6.395859241485596	0.17	1.08
6.482008457183838	0.24	1.47
6.571916580200195	0.31	1.88
6.6582794189453125	0.37	2.28
6.74800705909729	0.43	2.61
6.834058046340942	0.47	2.89
6.924196243286133	0.49	3.17
7.010323762893677	0.5	3.4
7.096132516860962	0.49	3.59
7.186395168304443	0.46	3.73
7.272502422332764	0.41	3.84
7.3623902797698975	0.35	3.96
7.448573589324951	0.29	4.02
7.538760185241699	0.22	3.83
7.624561786651611	0.15	3.5
7.714886665344238	0.09	3.13
7.8008222579956055	0.05	2.77
7.8869194984436035	0.02	2.36
7.977064371109009	0.0	1.88
8.062975406646729	0.0	1.44
8.152918100357056	0.03	1.1
8.23940634727478	0.07	0.94
8.32912302017212	0.12	1.05
8.415057182312012	0.18	1.33
8.501283884048462	0.25	1.67
8.59145474433899	0.32	2.05
8.677588939666748	0.38	2.42
8.767277717590332	0.44	2.73
8.853487014770508	0.47	3.01
8.94340991973877	0.5	3.26
9.029374837875366	0.5	3.47
9.115230798721313	0.48	3.67
9.205683469772339	0.45	3.85
9.291661262512207	0.4	4.04
9.381808042526245	0.34	4.08
9.467921733856201	0.28	3.83
9.557948112487793	0.2	3.48
9.643873929977417	0.14	3.06
9.72995376586914	0.08	2.66
9.820194959640503	0.04	2.26
9.906206130981445	0.01	1.78
9.995990991592407	0.0	1.32
10.082184076309204	0.01	0.92
10.172184467315674	0.04	0.66
10.258349657058716	0.08	0.61
10.344229936599731	0.13	0.86
10.434473514556885	0.2	1.23
10.520440101623535	0.27	1.63
10.610572338104248	0.34	2.0
10.696530818939209	0.39	2.32
10.786555767059326	0.45	2.59
10.872556209564209	0.48	2.83
10.958722591400146	0.5	3.08
11.048646211624146	0.5	3.3
11.134872913360596	0.48	3.53
11.224738597869873	0.44	3.73
11.311007976531982	0.39	3.79
11.40084457397461	0.33	3.63
11.487050771713257	0.26	3.27
11.577096462249756	0.19	2.85
11.663169622421265	0.13	2.49
11.749044179916382	0.07	2.15
11.838963985443115	0.03	1.76
11.925478458404541	0.01	1.39
12.015333890914917	0.0	1.07
12.101540088653564	0.01	0.83
12.191682577133179	0.04	0.73
12.277454853057861	0.09	0.83
12.363653421401978	0.15	1.12
12.453758716583252	0.21	1.47
12.539680004119873	0.28	1.84
12.629822969436646	0.35	2.19
12.715872049331665	0.41	2.49
12.805474281311035	0.45	2.76
12.891894340515137	0.49	3.01
12.978116512298584	0.5	3.23
13.0678551197052	0.49	3.41
13.154198169708252	0.47	3.55
13.24399471282959	0.43	3.66
13.330292463302612	0.38	3.74
13.420175075531006	0.31	3.68
13.506224155426025	0.25	3.45
13.592493534088135	0.18	3.1
13.682369232177734	0.11	2.67
13.768304109573364	0.06	2.25
13.858452558517456	0.02	1.77
13.944422006607056	0.0	1.35
14.034559965133667	0.0	1.02
14.120424509048462	0.02	0.8
14.206763982772827	0.05	0.71
14.29672622680664	0.1	0.71
14.383187532424927	0.16	0.79
14.472875595092773	0.23	0.99
14.558974742889404	0.3	1.31
14.6489098072052	0.36	1.65
14.735089302062988	0.42	1.93
14.825107336044312	0.46	2.19
14.911207914352417	0.49	2.46
14.997288942337036	0.5	2.7
15.087011337280273	0.49	2.88
15.173386573791504	0.46	3.05
15.263317584991455	0.42	3.25
15.349363327026367	0.36	3.43
15.439460277557373	0.3	3.44
15.525569438934326	0.23	3.21
15.611768245697021	0.16	2.87
15.701516151428223	0.1	2.47
15.787672281265259	0.05	2.07
15.877672672271729	0.02	1.62
15.96377968788147	0.0	1.18
16.053919076919556	0.0	0.88
16.139881372451782	0.02	0.7
16.22606062889099	0.06	0.62
16.315897941589355	0.11	0.72
16.40225124359131	0.17	0.92
16.49187994003296	0.24	1.24
16.578144788742065	0.31	1.63
16.668131828308105	0.38	2.01
16.754467725753784	0.43	2.37
16.840397119522095	0.47	2.67
16.930200576782227	0.49	2.97
17.01649808883667	0.5	3.24
17.106547832489014	0.49	3.47
17.192599058151245	0.46	3.65
17.28262448310852	0.41	3.78
17.368658781051636	0.35	3.87
17.454908847808838	0.29	3.82
17.544800281524658	0.21	3.6
17.630746603012085	0.15	3.26
17.72093152999878	0.09	2.81
17.80731749534607	0.04	2.34
17.897077560424805	0.01	1.86
17.983190059661865	0.0	1.42
18.06893825531006	0.01	1.05
18.158976316452026	0.03	0.79
18.245155572891235	0.07	0.77
18.33529305458069	0.13	0.93
18.42132258415222	0.19	1.22
18.5113844871521	0.26	1.57
18.597452640533447	0.33	1.85
18.68760919570923	0.39	2.1
18.773564338684082	0.44	2.35
18.85961365699768	0.48	2.62
18.949634790420532	0.5	2.9
19.035582065582275	0.5	3.15
19.125823736190796	0.48	3.39
19.211910486221313	0.45	3.65
19.301928758621216	0.4	3.83
19.38772439956665	0.34	3.99
19.47408175468445	0.27	4.03
19.563920974731445	0.2	3.81
19.65019917488098	0.14	3.49
19.73981022834778	0.08	3.12
19.826292514801025	0.04	2.73
19.916014432907104	0.01	2.25
20.00238823890686	0.0	1.67
