# Supplementary material for: Validation of a spring loaded probe for single and repeat pressure pain testing, including public domain specifications for design and manufacture
Source: PLoS One. 2024 Jan 12;19(1):e0292809. doi: 10.1371/journal.pone.0292809 (PMC10794070; doi:10.1371/journal.pone.0292809)
Supplement: S1 Data — (ZIP) [file pone.0292809.s002.zip › SON_test7.csv]

0.11042118072509766	0.01	0.38
0.20045971870422363	0.05	0.5
0.2866077423095703	0.09	0.69
0.3764159679412842	0.16	0.96
0.46268606185913086	0.22	1.18
0.5526368618011475	0.29	1.37
0.6388680934906006	0.36	1.55
0.7246193885803223	0.41	1.73
0.8146343231201172	0.46	1.99
0.9007434844970703	0.49	2.28
0.9910073280334473	0.5	2.56
1.0768077373504639	0.49	2.86
1.166985273361206	0.47	3.15
1.253019094467163	0.43	3.41
1.3390638828277588	0.37	3.63
1.42913818359375	0.31	3.75
1.5154035091400146	0.24	3.7
1.6052415370941162	0.17	3.37
1.6913492679595947	0.11	2.8
1.7813293933868408	0.06	2.15
1.8675563335418701	0.02	1.47
1.9536030292510986	0.0	0.89
2.043497085571289	0.0	0.56
2.1296865940093994	0.02	0.47
2.2195584774017334	0.06	0.58
2.305713415145874	0.11	0.84
2.3955626487731934	0.17	1.18
2.4818015098571777	0.24	1.52
2.567837953567505	0.3	1.92
2.6580631732940674	0.37	2.32
2.74373722076416	0.42	2.7
2.833916664123535	0.47	3.03
2.91994047164917	0.49	3.32
3.010288715362549	0.5	3.57
3.09622859954834	0.49	3.76
3.1862680912017822	0.46	3.92
3.272129535675049	0.41	3.92
3.3584413528442383	0.36	3.68
3.4482710361480713	0.29	3.32
3.534517526626587	0.22	2.96
3.6244895458221436	0.15	2.6
3.7106478214263916	0.1	2.12
3.8006250858306885	0.05	1.54
3.8867344856262207	0.02	1.0
3.9728763103485107	0.0	0.66
4.062658309936523	0.0	0.54
4.1488635540008545	0.03	0.58
4.238940954208374	0.07	0.8
4.324800252914429	0.12	1.11
4.41481876373291	0.18	1.47
4.50106954574585	0.25	1.84
4.586892604827881	0.32	2.21
4.677271842956543	0.38	2.56
4.763303279876709	0.43	2.84
4.853206634521484	0.47	3.1
4.939268112182617	0.5	3.35
5.029202461242676	0.5	3.56
5.115288734436035	0.48	3.71
5.20147967338562	0.45	3.74
5.291304588317871	0.4	3.49
5.377733945846558	0.34	3.1
5.467495441436768	0.28	2.66
5.553652286529541	0.21	2.24
5.643539190292358	0.14	1.84
5.729784727096558	0.08	1.47
5.819807291030884	0.04	1.09
5.905997037887573	0.01	0.77
5.991933345794678	0.0	0.56
6.082042217254639	0.01	0.52
6.167988538742065	0.03	0.64
6.258108615875244	0.08	0.89
6.344102382659912	0.13	1.23
6.434061527252197	0.2	1.57
6.52009654045105	0.27	1.93
6.606318235397339	0.33	2.3
6.696305513381958	0.39	2.62
6.782585144042969	0.44	2.92
6.872419118881226	0.48	3.19
6.958691358566284	0.5	3.42
7.048598766326904	0.5	3.61
7.134467363357544	0.48	3.82
7.220624685287476	0.44	3.91
7.310784578323364	0.39	3.75
7.396670579910278	0.33	3.36
7.486710548400879	0.26	2.88
7.5730485916137695	0.19	2.43
7.662813663482666	0.13	1.97
7.748967170715332	0.07	1.52
7.8350324630737305	0.03	1.12
7.925074338912964	0.01	0.81
8.011125326156616	0.0	0.59
8.101311206817627	0.01	0.53
8.187366724014282	0.04	0.63
8.27740478515625	0.09	0.87
8.363404750823975	0.15	1.22
8.453369379043579	0.21	1.57
8.539259672164917	0.28	1.94
8.62571930885315	0.35	2.3
8.715445518493652	0.41	2.66
8.80164098739624	0.45	3.0
8.891527891159058	0.49	3.29
8.977766752243042	0.5	3.52
9.067770004272461	0.49	3.75
9.153796911239624	0.47	3.95
9.239781618118286	0.43	4.13
9.330168008804321	0.38	4.02
9.415929079055786	0.32	3.73
9.506203651428223	0.25	3.34
9.591811180114746	0.18	2.85
9.682210206985474	0.11	2.36
9.768310785293579	0.06	1.84
9.854475021362305	0.03	1.31
9.944518089294434	0.0	0.87
10.030481100082397	0.0	0.6
10.12028956413269	0.02	0.53
10.206697225570679	0.05	0.59
10.296613454818726	0.1	0.77
10.38286566734314	0.16	1.1
10.468571662902832	0.23	1.53
10.558815002441406	0.3	1.96
10.64476752281189	0.36	2.34
10.735007762908936	0.42	2.72
10.820730209350586	0.46	3.06
10.91089415550232	0.49	3.34
10.997086763381958	0.5	3.61
11.083060503005981	0.49	3.85
11.173149585723877	0.46	4.05
11.259369611740112	0.42	3.96
11.349265098571777	0.36	3.66
11.4353768825531	0.3	3.31
11.525420665740967	0.23	2.93
11.611327886581421	0.16	2.5
11.701416015625	0.1	1.97
11.787296533584595	0.05	1.39
11.87345004081726	0.02	0.89
11.963319540023804	0.0	0.61
12.04984450340271	0.0	0.57
12.139664888381958	0.02	0.68
12.225942134857178	0.06	0.91
12.315906047821045	0.11	1.2
12.401885747909546	0.17	1.53
12.487954139709473	0.24	1.88
12.577819347381592	0.31	2.26
12.664184808731079	0.37	2.63
12.754240274429321	0.43	2.92
12.840282678604126	0.47	3.16
12.930354118347168	0.49	3.41
13.01642394065857	0.5	3.65
13.102361917495728	0.49	3.8
13.192484140396118	0.46	3.88
13.278372764587402	0.41	3.87
13.368533611297607	0.35	3.69
13.454776287078857	0.29	3.34
13.544601917266846	0.22	2.92
13.630692958831787	0.15	2.52
13.716813325881958	0.09	2.06
13.806904792785645	0.04	1.53
13.892922639846802	0.01	1.01
13.982624292373657	0.0	0.66
14.068707704544067	0.01	0.53
14.158675909042358	0.03	0.56
14.24500846862793	0.07	0.72
14.335129737854004	0.13	1.04
14.421090126037598	0.19	1.46
14.50736117362976	0.26	1.84
14.59735631942749	0.33	2.19
14.683278799057007	0.39	2.5
14.773305654525757	0.44	2.74
14.859510898590088	0.48	2.97
14.949521780014038	0.5	3.19
15.035423994064331	0.5	3.39
15.121652841567993	0.48	3.6
15.211421251296997	0.45	3.76
15.297679901123047	0.4	3.74
15.387587785720825	0.34	3.48
15.473850727081299	0.27	3.11
15.563593864440918	0.2	2.73
15.649914741516113	0.14	2.32
15.735820531845093	0.08	1.82
15.826017618179321	0.04	1.35
15.91187834739685	0.01	0.98
16.00218391418457	0.0	0.73
16.0880708694458	0.01	0.61
16.17833185195923	0.04	0.63
16.26415753364563	0.08	0.78
16.35023260116577	0.14	1.06
16.44025492668152	0.2	1.41
16.52645206451416	0.27	1.78
16.61630630493164	0.34	2.13
16.702471494674683	0.4	2.42
16.792486906051636	0.45	2.71
16.878832578659058	0.48	3.01
16.968735218048096	0.5	3.3
17.05490469932556	0.5	3.52
17.140524864196777	0.48	3.72
17.230791330337524	0.44	3.91
17.316833019256592	0.39	3.96
17.40692663192749	0.32	3.77
17.492892026901245	0.26	3.46
17.582969903945923	0.19	3.04
17.669190168380737	0.12	2.55
17.755167245864868	0.07	1.97
17.845189094543457	0.03	1.42
17.93142008781433	0.01	0.96
18.021438598632812	0.0	0.64
18.107516288757324	0.01	0.52
18.197418212890625	0.05	0.55
18.283464908599854	0.09	0.68
18.369755506515503	0.15	0.93
18.459721088409424	0.22	1.27
18.54560351371765	0.29	1.6
18.635535955429077	0.35	1.9
18.721900701522827	0.41	2.22
18.81164789199829	0.46	2.54
18.897764682769775	0.49	2.86
18.984098434448242	0.5	3.14
19.07421326637268	0.49	3.41
19.160191297531128	0.47	3.64
19.250075101852417	0.43	3.82
19.33606791496277	0.37	4.01
19.426359176635742	0.31	3.96
19.512516260147095	0.24	3.55
19.598398208618164	0.17	3.1
19.68838882446289	0.11	2.6
19.77459478378296	0.06	2.01
19.86440420150757	0.02	1.44
19.915555953979492	0.01	1.44
19.95024561882019	0.0	0.93
20.040277242660522	0.0	0.47
