# Supplementary material for: Validation of a spring loaded probe for single and repeat pressure pain testing, including public domain specifications for design and manufacture
Source: PLoS One. 2024 Jan 12;19(1):e0292809. doi: 10.1371/journal.pone.0292809 (PMC10794070; doi:10.1371/journal.pone.0292809)
Supplement: S1 Data — (ZIP) [file pone.0292809.s002.zip › SON_test8.csv]

0.15683627128601074	0.03	0.2
0.24283099174499512	0.07	0.21
0.33301663398742676	0.12	0.2
0.41900157928466797	0.19	0.2
0.5090954303741455	0.26	0.22
0.5948827266693115	0.32	0.27
0.681121826171875	0.38	0.35
0.7709145545959473	0.44	0.51
0.8570261001586914	0.48	0.76
0.9471724033355713	0.5	1.06
1.0335204601287842	0.5	1.37
1.1233797073364258	0.48	1.71
1.209434986114502	0.45	2.09
1.2954885959625244	0.4	2.49
1.3856563568115234	0.34	2.87
1.4714221954345703	0.27	3.2
1.561635971069336	0.2	3.51
1.647606372833252	0.14	3.79
1.7379367351531982	0.08	3.85
1.8238248825073242	0.04	3.49
1.9099485874176025	0.01	2.93
1.999950647354126	0.0	2.28
2.086045503616333	0.01	1.6
2.1761481761932373	0.04	1.05
2.262197256088257	0.08	0.73
2.352196455001831	0.14	0.66
2.4382736682891846	0.2	0.81
2.524224042892456	0.27	1.12
2.6144511699676514	0.34	1.51
2.70028018951416	0.4	1.87
2.7902636528015137	0.45	2.2
2.876429319381714	0.48	2.52
2.9663307666778564	0.5	2.8
3.0525894165039062	0.5	3.08
3.1387197971343994	0.48	3.34
3.228698492050171	0.44	3.6
3.3147332668304443	0.39	3.84
3.404867649078369	0.32	4.03
3.490870237350464	0.26	4.09
3.580972671508789	0.19	3.88
3.6669962406158447	0.12	3.44
3.7530617713928223	0.07	2.92
3.843040943145752	0.03	2.4
3.9291305541992188	0.01	1.83
4.019207954406738	0.0	1.28
4.1052772998809814	0.01	0.87
4.195128679275513	0.05	0.69
4.2814624309539795	0.09	0.8
4.371532917022705	0.15	1.07
4.457355499267578	0.22	1.4
4.543680429458618	0.28	1.75
4.633803367614746	0.35	2.11
4.71968150138855	0.41	2.45
4.809904336929321	0.46	2.75
4.895762920379639	0.49	3.02
4.985829591751099	0.5	3.28
5.0716423988342285	0.49	3.52
5.1581130027771	0.47	3.74
5.247817277908325	0.43	3.91
5.333998918533325	0.37	4.06
5.424049139022827	0.31	4.03
5.510056495666504	0.24	3.7
5.600119590759277	0.17	3.28
5.686239242553711	0.11	2.85
5.772223711013794	0.06	2.43
5.8624184131622314	0.02	1.92
5.9485485553741455	0.0	1.4
6.038407564163208	0.0	0.98
6.124633312225342	0.02	0.71
6.214629173278809	0.05	0.74
6.3005805015563965	0.1	1.0
6.3868019580841064	0.16	1.41
6.476802825927734	0.23	1.84
6.562962532043457	0.3	2.24
6.65277361869812	0.37	2.6
6.738947153091431	0.42	2.91
6.82876992225647	0.46	3.18
6.914867162704468	0.49	3.4
7.001005172729492	0.5	3.61
7.090906381607056	0.49	3.81
7.176990747451782	0.46	3.97
7.267002582550049	0.42	4.05
7.353181838989258	0.36	3.95
7.443074464797974	0.29	3.57
7.529242515563965	0.23	3.06
7.6151604652404785	0.16	2.54
7.7054643630981445	0.1	2.06
7.79150128364563	0.05	1.62
7.881566286087036	0.02	1.22
7.967454195022583	0.0	0.9
8.05757188796997	0.0	0.7
8.143683433532715	0.03	0.73
8.229588031768799	0.06	0.98
8.319808721542358	0.12	1.35
8.405842542648315	0.18	1.74
8.495804071426392	0.25	2.16
8.581860780715942	0.31	2.55
8.671841382980347	0.38	2.88
8.758268594741821	0.43	3.16
8.84823727607727	0.47	3.37
8.934155702590942	0.49	3.57
9.020389080047607	0.5	3.8
9.110236167907715	0.49	3.98
9.196460962295532	0.45	4.09
9.286566734313965	0.41	4.15
9.37234377861023	0.35	4.16
9.462403297424316	0.28	3.86
9.548629760742188	0.21	3.29
9.634850978851318	0.15	2.67
9.724543333053589	0.09	2.11
9.810859680175781	0.04	1.57
9.900892734527588	0.01	1.12
9.986922979354858	0.0	0.8
10.076912879943848	0.01	0.68
10.16295599937439	0.03	0.88
10.24900484085083	0.07	1.23
10.338905096054077	0.13	1.64
10.425132036209106	0.19	2.05
10.515050411224365	0.26	2.45
10.60135006904602	0.33	2.79
10.691150188446045	0.39	3.06
10.777405261993408	0.44	3.29
10.86329698562622	0.48	3.46
10.953182697296143	0.5	3.6
11.039405345916748	0.5	3.74
11.129623889923096	0.48	3.87
11.215514659881592	0.44	3.88
11.305805444717407	0.39	3.63
11.391789674758911	0.33	3.2
11.478013515472412	0.27	2.68
11.567694902420044	0.2	2.14
11.653967142105103	0.13	1.56
11.743807315826416	0.08	1.03
11.829913139343262	0.03	0.7
11.920063972473145	0.01	0.51
12.006076335906982	0.0	0.49
12.091920137405396	0.01	0.66
12.182015180587769	0.04	0.97
12.268123626708984	0.08	1.35
12.358359575271606	0.14	1.75
12.444075345993042	0.21	2.12
12.534342288970947	0.28	2.46
12.620314836502075	0.34	2.77
12.706313133239746	0.4	3.02
12.796543836593628	0.45	3.25
12.882648706436157	0.48	3.47
12.972393035888672	0.5	3.69
13.058723211288452	0.5	3.92
13.148768663406372	0.47	4.08
13.234854459762573	0.43	3.99
13.324828624725342	0.38	3.64
13.411110162734985	0.32	3.26
13.496983766555786	0.25	2.82
13.587052583694458	0.18	2.34
13.672978639602661	0.12	1.79
13.7630455493927	0.07	1.27
13.84926962852478	0.03	0.88
13.93889832496643	0.0	0.66
14.025341510772705	0.0	0.62
14.111390352249146	0.02	0.77
14.201562881469727	0.05	1.04
14.287284851074219	0.1	1.36
14.377644062042236	0.16	1.72
14.463597774505615	0.22	2.08
14.553685665130615	0.29	2.46
14.639687538146973	0.36	2.82
14.725932121276855	0.41	3.12
14.815828084945679	0.46	3.4
14.901928186416626	0.49	3.67
14.99174690246582	0.5	3.92
15.07811713218689	0.49	4.16
15.16796064376831	0.47	4.37
15.254048109054565	0.42	4.25
15.340224981307983	0.37	3.79
15.430331707000732	0.3	3.33
15.515965461730957	0.24	2.89
15.606348037719727	0.17	2.41
15.692423343658447	0.11	1.91
15.78236699104309	0.06	1.43
15.86854600906372	0.02	1.03
15.954667568206787	0.0	0.78
16.044435024261475	0.0	0.75
16.13042640686035	0.02	0.93
16.220640182495117	0.06	1.25
16.306809186935425	0.11	1.67
16.396684646606445	0.17	2.07
16.4829740524292	0.24	2.4
16.56888484954834	0.3	2.74
16.659122228622437	0.37	3.07
16.74475860595703	0.42	3.32
16.834902048110962	0.47	3.57
16.921025037765503	0.49	3.88
17.010923385620117	0.5	4.14
17.097243309020996	0.49	4.26
17.183077335357666	0.46	4.06
17.273329734802246	0.41	3.71
17.35927963256836	0.36	3.41
17.44949460029602	0.29	3.08
17.53528380393982	0.22	2.67
17.625491619110107	0.15	2.18
17.711477518081665	0.1	1.64
17.797685623168945	0.05	1.16
17.8876314163208	0.02	0.87
17.97400999069214	0.0	0.72
18.063887357711792	0.01	0.76
18.14983582496643	0.03	0.95
18.239856958389282	0.07	1.2
18.325830221176147	0.12	1.5
18.416048765182495	0.18	1.79
18.50214648246765	0.25	2.14
18.588216304779053	0.32	2.48
18.67820119857788	0.38	2.78
18.76423192024231	0.43	3.09
18.8540198802948	0.47	3.33
18.94038200378418	0.5	3.57
19.030476808547974	0.5	3.81
19.11620783805847	0.48	4.03
19.202464818954468	0.45	4.22
19.29245615005493	0.4	4.42
19.378374576568604	0.34	4.5
19.468469858169556	0.27	4.1
19.55469512939453	0.21	3.47
19.644472122192383	0.14	2.97
19.730719804763794	0.08	2.51
19.81703019142151	0.04	1.99
19.907023668289185	0.01	1.38
19.990061044692993	0.0	1.38
19.99250602722168	0.0	0.82
20.082984924316406	0.01	0.32
