# Supplementary material for: Validation of a spring loaded probe for single and repeat pressure pain testing, including public domain specifications for design and manufacture
Source: PLoS One. 2024 Jan 12;19(1):e0292809. doi: 10.1371/journal.pone.0292809 (PMC10794070; doi:10.1371/journal.pone.0292809)
Supplement: S1 Data — (ZIP) [file pone.0292809.s002.zip › SON_test9.csv]

0.10958027839660645	0.01	0.18
0.19566559791564941	0.05	0.21
0.2819094657897949	0.09	0.23
0.37186765670776367	0.15	0.31
0.4579334259033203	0.22	0.48
0.5478644371032715	0.29	0.76
0.6339993476867676	0.35	1.13
0.7239065170288086	0.41	1.5
0.8093404769897461	0.46	1.89
0.900017499923706	0.49	2.33
0.986220121383667	0.5	2.72
1.0721585750579834	0.49	3.06
1.162255048751831	0.47	3.41
1.2485642433166504	0.43	3.72
1.338426113128662	0.37	3.89
1.424353837966919	0.31	3.79
1.5145525932312012	0.24	3.42
1.600571632385254	0.17	2.95
1.6866002082824707	0.11	2.36
1.7765765190124512	0.06	1.79
1.8624203205108643	0.02	1.3
1.9526855945587158	0.0	0.93
2.038973569869995	0.0	0.68
2.1290316581726074	0.02	0.62
2.2150399684906006	0.05	0.77
2.301071882247925	0.1	1.08
2.3913512229919434	0.17	1.49
2.477324962615967	0.23	1.9
2.5673463344573975	0.3	2.29
2.6532750129699707	0.37	2.71
2.7432868480682373	0.42	3.09
2.8294336795806885	0.46	3.41
2.91540265083313	0.49	3.68
3.005330801010132	0.5	3.9
3.091550588607788	0.49	4.05
3.1815121173858643	0.46	4.15
3.267434597015381	0.42	4.12
3.357584238052368	0.36	3.79
3.443706750869751	0.29	3.29
3.529752731323242	0.23	2.76
3.619706392288208	0.16	2.24
3.706003189086914	0.1	1.69
3.7957794666290283	0.05	1.15
3.8818235397338867	0.02	0.77
3.9718828201293945	0.0	0.59
4.057969570159912	0.0	0.63
4.144046068191528	0.03	0.85
4.23418402671814	0.06	1.2
4.319969892501831	0.12	1.59
4.4099345207214355	0.18	2.0
4.4960198402404785	0.25	2.41
4.586332559585571	0.32	2.82
4.672255754470825	0.38	3.19
4.757635831832886	0.43	3.49
4.84771466255188	0.47	3.75
4.9337639808654785	0.49	3.94
5.023836851119995	0.5	4.08
5.10984468460083	0.49	4.15
5.1999688148498535	0.45	4.0
5.285952568054199	0.41	3.53
5.376032114028931	0.34	2.99
5.462077856063843	0.28	2.42
5.548088073730469	0.21	1.86
5.638172388076782	0.14	1.38
5.724287509918213	0.09	1.03
5.814313888549805	0.04	0.82
5.900323390960693	0.01	0.71
5.990502595901489	0.0	0.74
6.0765368938446045	0.01	0.92
6.162500619888306	0.03	1.23
6.252587080001831	0.07	1.61
6.3386390209198	0.13	2.0
6.428711175918579	0.19	2.4
6.514713525772095	0.26	2.78
6.604825973510742	0.33	3.11
6.690843343734741	0.39	3.41
6.776862382888794	0.44	3.67
6.867042779922485	0.48	3.86
6.95305061340332	0.5	3.99
7.043075799942017	0.5	4.06
7.129167795181274	0.48	3.96
7.219228506088257	0.44	3.58
7.305241584777832	0.39	3.13
7.391262531280518	0.33	2.68
7.481326580047607	0.26	2.21
7.567381143569946	0.2	1.69
7.657394886016846	0.13	1.24
7.74344539642334	0.08	0.93
7.833521127700806	0.03	0.69
7.919579982757568	0.01	0.62
8.005592584609985	0.0	0.78
8.095706939697266	0.01	1.1
8.181723833084106	0.04	1.5
8.27180004119873	0.09	1.92
8.357834100723267	0.14	2.31
8.447924137115479	0.21	2.66
8.533958196640015	0.28	2.98
8.619969367980957	0.34	3.23
8.710087776184082	0.4	3.45
8.796076536178589	0.45	3.64
8.886119842529297	0.48	3.84
8.972239971160889	0.5	3.97
9.062264919281006	0.5	4.01
9.148276567459106	0.47	4.0
9.238354444503784	0.43	3.77
9.32440996170044	0.38	3.36
9.41041088104248	0.32	2.95
9.500494003295898	0.25	2.58
9.58655071258545	0.18	2.16
9.676617622375488	0.12	1.7
9.762679100036621	0.07	1.29
9.852751970291138	0.03	0.89
9.938756704330444	0.0	0.64
10.024801015853882	0.0	0.64
10.11490774154663	0.02	0.87
10.200905799865723	0.05	1.24
10.291047096252441	0.1	1.64
10.37708306312561	0.16	2.03
10.46753191947937	0.22	2.41
10.553882360458374	0.29	2.76
10.639909267425537	0.36	3.09
10.730096817016602	0.42	3.36
10.815757989883423	0.46	3.57
10.906119108200073	0.49	3.77
10.992020606994629	0.5	3.94
11.082066774368286	0.49	3.92
11.16831088066101	0.47	3.69
11.254530906677246	0.42	3.43
11.344399452209473	0.37	3.09
11.430558204650879	0.3	2.66
11.520502805709839	0.23	2.23
11.606770753860474	0.17	1.76
11.696706533432007	0.11	1.31
11.782943487167358	0.06	0.95
11.868862390518188	0.02	0.71
11.959044456481934	0.0	0.69
12.04494023323059	0.0	0.86
12.135105848312378	0.02	1.14
12.221210479736328	0.06	1.5
12.311001539230347	0.11	1.9
12.397205352783203	0.17	2.31
12.48323130607605	0.24	2.7
12.573350191116333	0.31	3.03
12.659447193145752	0.37	3.28
12.749439001083374	0.43	3.49
12.835293292999268	0.47	3.68
12.925489902496338	0.49	3.86
13.011652946472168	0.5	4.01
13.097649335861206	0.49	4.1
13.18775224685669	0.46	4.11
13.27361249923706	0.41	3.98
13.36367154121399	0.35	3.6
13.449833869934082	0.29	3.15
13.53978180885315	0.22	2.66
13.625848531723022	0.15	2.2
13.715821266174316	0.09	1.72
13.802074670791626	0.05	1.3
13.887823343276978	0.02	0.96
13.978088855743408	0.0	0.72
14.064004182815552	0.01	0.66
14.15399956703186	0.03	0.78
14.240153551101685	0.07	1.05
14.3303861618042	0.12	1.42
14.416352987289429	0.19	1.82
14.502377986907959	0.25	2.2
14.592615604400635	0.32	2.57
14.678679466247559	0.38	2.9
14.7685546875	0.44	3.17
14.854772567749023	0.47	3.4
14.944490671157837	0.5	3.57
15.030893564224243	0.5	3.73
15.116795539855957	0.48	3.9
15.206979036331177	0.45	4.02
15.292981147766113	0.4	4.01
15.382997989654541	0.34	3.84
15.469173431396484	0.27	3.5
15.558997869491577	0.2	3.08
15.64515495300293	0.14	2.62
15.731303930282593	0.08	2.15
15.821518421173096	0.04	1.63
15.907435894012451	0.01	1.16
15.997413396835327	0.0	0.85
16.08349347114563	0.01	0.63
16.173502922058105	0.04	0.59
16.259610176086426	0.08	0.77
16.34551763534546	0.13	1.11
16.435705423355103	0.2	1.52
16.52181315422058	0.27	1.94
16.61177682876587	0.34	2.33
16.69773507118225	0.4	2.69
16.78782892227173	0.45	3.01
16.873931646347046	0.48	3.31
16.959859132766724	0.5	3.57
17.05013108253479	0.5	3.77
17.136011362075806	0.48	3.94
17.226088285446167	0.44	4.16
17.31245446205139	0.39	4.26
17.402153491973877	0.33	4.04
17.488014698028564	0.26	3.69
17.574236392974854	0.19	3.31
17.664279460906982	0.13	2.87
17.75038766860962	0.07	2.39
17.8404061794281	0.03	1.88
17.92663335800171	0.01	1.4
18.016472816467285	0.0	1.01
18.102848052978516	0.01	0.75
18.192954778671265	0.04	0.71
18.278881788253784	0.09	0.87
18.36479878425598	0.15	1.15
18.455015182495117	0.21	1.52
18.5409152507782	0.28	1.89
18.630709409713745	0.35	2.27
18.717119216918945	0.41	2.62
18.806997060775757	0.46	2.93
18.892980098724365	0.49	3.24
18.97910189628601	0.5	3.54
19.069299936294556	0.49	3.76
19.155298948287964	0.47	3.98
19.24524188041687	0.43	4.22
19.331525564193726	0.38	4.44
19.421441793441772	0.31	4.51
19.507624864578247	0.24	4.32
19.593562841415405	0.18	3.84
19.683668613433838	0.11	3.37
19.7696852684021	0.06	2.94
19.859791040420532	0.02	2.47
19.90523052215576	0.01	2.47
19.945706129074097	0.0	1.9
20.037142992019653	0.0	1.31
