# Supplementary material for: Validation of a spring loaded probe for single and repeat pressure pain testing, including public domain specifications for design and manufacture
Source: PLoS One. 2024 Jan 12;19(1):e0292809. doi: 10.1371/journal.pone.0292809 (PMC10794070; doi:10.1371/journal.pone.0292809)
Supplement: S1 Data — (ZIP) [file pone.0292809.s002.zip › analyses.R]

# Presumes data read and cleaned

require("tidyverse")
require("ggpubr")
require("rstatix")

# Generate some descriptive/summary statistics for
# embedding in text 
n_testers <- data %>% pull(tester) %>% unique() %>% length()
n_tests <- data %>% pull(test) %>% unique() %>% length()
n_probe_tests <- data %>% count(probe)
n_protocol_tests <- data %>% count(protocol)

min_ED <- min(data$EuclideanDist) %>% format(round(., 2), nsmall=2)
med_ED <- median(data$EuclideanDist) %>% format(round(., 2), nsmall=2)
max_ED <- max(data$EuclideanDist) %>% format(round(., 2), nsmall=2)

m_ED <- mean(data$EuclideanDist) %>% round(., 2)
sd_ED <- sd(data$EuclideanDist) %>% round(., 2)

# Analyses of variance -- Euclidean distance

aovData <- data %>% 
  select(tester, probe, protocol, EuclideanDist)

# 
aovData %>% 
  group_by(tester, protocol, probe) %>%
  get_summary_stats(EuclideanDist, type="mean_sd")
