# Supplementary material for: Validation of a spring loaded probe for single and repeat pressure pain testing, including public domain specifications for design and manufacture
Source: PLoS One. 2024 Jan 12;19(1):e0292809. doi: 10.1371/journal.pone.0292809 (PMC10794070; doi:10.1371/journal.pone.0292809)
Supplement: S1 Data — (ZIP) [file pone.0292809.s002.zip › combined_ED_data.csv]

sine	82.2510	81.8275
tick	130.9800	130.4700
sine	48.0165	48.0165
tick	117.6100	117.6100
sine	81.8893	81.5373
tick	102.1500	101.8100
sine	67.7983	67.1167
tick	92.8900	92.7700
sine	72.4672	73.1745
tick	115.8200	115.7600
sine	69.3952	67.9428
tick	124.9300	124.8600
sine	58.0430	59.8951
tick	121.1000	121.3200
sine	43.4745	45.0819
tick	124.3100	124.3900
sine	52.6924	52.0886
tick	122.1300	122.0900
sine	51.6363	53.0553
tick	133.5600	133.2700
