# Supplementary material for: Validation of a spring loaded probe for single and repeat pressure pain testing, including public domain specifications for design and manufacture
Source: PLoS One. 2024 Jan 12;19(1):e0292809. doi: 10.1371/journal.pone.0292809 (PMC10794070; doi:10.1371/journal.pone.0292809)
Supplement: S1 Data — (ZIP) [file pone.0292809.s002.zip › test_a.csv]

0.1424562931060791	0.02	0.15
0.23251819610595703	0.06	0.15
0.3185856342315674	0.12	0.18
0.40868091583251953	0.18	0.36
0.4947316646575928	0.25	1.11
0.5807418823242188	0.31	2.31
0.6707816123962402	0.38	3.51
0.7568545341491699	0.43	4.33
0.8469488620758057	0.47	4.42
0.9329931735992432	0.49	4.23
1.0230998992919922	0.5	4.12
1.1091232299804688	0.49	4.08
1.1951496601104736	0.45	4.15
1.2852346897125244	0.41	4.06
1.3712828159332275	0.35	3.44
1.4621210098266602	0.28	1.94
1.5477955341339111	0.21	0.69
1.637587547302246	0.15	0.43
1.7235474586486816	0.09	0.4
1.8095734119415283	0.04	0.43
1.8996710777282715	0.01	0.47
1.9856843948364258	0.0	0.51
2.0757477283477783	0.01	0.69
2.161776065826416	0.03	1.35
2.2518086433410645	0.07	2.6
2.3379642963409424	0.13	3.82
2.427969455718994	0.19	4.22
2.5140206813812256	0.26	4.19
2.600100040435791	0.33	4.1
2.6900954246520996	0.39	4.08
2.7761363983154297	0.44	4.07
2.866190195083618	0.48	4.12
2.952317237854004	0.5	4.17
3.042339563369751	0.5	4.2
3.128632068634033	0.48	3.97
3.2145321369171143	0.45	2.98
3.3046152591705322	0.39	1.34
3.390559196472168	0.33	0.52
3.480696678161621	0.27	0.43
3.566647529602051	0.2	0.4
3.656691312789917	0.13	0.42
3.7427759170532227	0.08	0.46
3.828777551651001	0.04	0.51
3.9189047813415527	0.01	0.57
4.004903793334961	0.0	0.7
4.095001697540283	0.01	1.09
4.181037187576294	0.04	2.0
4.271092891693115	0.09	3.18
4.357098817825317	0.14	4.05
4.443182706832886	0.21	4.29
4.5333092212677	0.28	4.29
4.619220733642578	0.34	4.17
4.70941424369812	0.4	4.04
4.795443773269653	0.45	4.02
4.885478496551514	0.48	4.07
4.971506357192993	0.5	4.1
5.057543754577637	0.5	4.09
5.147619724273682	0.47	3.95
5.2337236404418945	0.44	3.47
5.323758125305176	0.38	2.21
5.4096879959106445	0.32	0.88
5.499773740768433	0.25	0.49
5.585853338241577	0.18	0.46
5.676007509231567	0.12	0.49
5.7619218826293945	0.07	0.53
5.848042964935303	0.03	0.57
5.938169240951538	0.0	0.61
6.024121284484863	0.0	0.68
6.114238023757935	0.02	0.93
6.20025634765625	0.05	1.78
6.29037618637085	0.1	3.11
6.376367092132568	0.16	3.95
6.462425947189331	0.22	4.31
6.5528833866119385	0.29	4.65
6.639006853103638	0.36	4.84
6.729188919067383	0.41	4.83
6.815290927886963	0.46	4.7
6.905126094818115	0.49	4.56
6.990800619125366	0.5	4.52
7.0767982006073	0.49	4.42
7.1668219566345215	0.47	3.88
7.252973318099976	0.43	2.53
7.343004465103149	0.37	0.89
7.429059982299805	0.31	0.25
7.519151926040649	0.23	0.16
7.6051459312438965	0.17	0.17
7.69117283821106	0.11	0.2
7.781219720840454	0.06	0.22
7.867230176925659	0.02	0.24
7.957349538803101	0.0	0.3
8.043795347213745	0.0	0.62
8.133423805236816	0.02	1.5
8.21947979927063	0.06	2.95
8.309585094451904	0.11	4.17
8.395620346069336	0.17	4.55
8.481644630432129	0.24	4.61
8.571731328964233	0.31	4.58
8.657752990722656	0.37	4.5
8.747833490371704	0.43	4.41
8.833890438079834	0.47	4.36
8.92399287223816	0.49	4.34
9.010018110275269	0.5	4.29
9.095983982086182	0.49	4.11
9.186097383499146	0.46	3.53
9.272156238555908	0.41	2.11
9.362221240997314	0.35	0.73
9.448227882385254	0.29	0.4
9.538296937942505	0.22	0.4
9.624411821365356	0.15	0.39
9.7103910446167	0.1	0.37
9.800524950027466	0.05	0.37
9.88655686378479	0.02	0.38
9.976627349853516	0.0	0.47
10.062650680541992	0.0	0.9
10.152705907821655	0.03	1.84
10.238765239715576	0.07	3.17
10.324919939041138	0.12	4.22
10.41496992111206	0.18	4.48
10.500946044921875	0.25	4.18
10.590959548950195	0.32	3.93
10.676961421966553	0.38	3.87
10.767184257507324	0.44	3.87
10.853042840957642	0.47	3.89
10.939172983169556	0.5	3.9
11.029304027557373	0.5	3.88
11.1152503490448	0.48	3.79
11.205326795578003	0.45	3.28
11.291354179382324	0.4	1.84
11.38154411315918	0.34	0.53
11.467592477798462	0.28	0.21
11.557683229446411	0.2	0.19
11.643585681915283	0.14	0.19
11.729698657989502	0.08	0.2
11.819708108901978	0.04	0.21
11.905770301818848	0.01	0.24
11.995919466018677	0.0	0.27
12.081942558288574	0.01	0.47
12.171966314315796	0.04	1.14
12.258028984069824	0.08	2.4
12.344028234481812	0.13	3.71
12.434521913528442	0.2	4.41
12.520213603973389	0.27	4.36
12.610288619995117	0.33	4.04
12.696249008178711	0.39	3.87
12.786329984664917	0.45	3.85
12.872423648834229	0.48	3.87
12.958494186401367	0.5	3.91
13.048508644104004	0.5	3.88
13.134499788284302	0.48	3.5
13.224579811096191	0.44	2.24
13.310602188110352	0.39	0.73
13.40074610710144	0.33	0.22
13.48679494857788	0.26	0.18
13.572802305221558	0.19	0.22
13.662822961807251	0.13	0.25
13.74891972541809	0.07	0.29
13.838955879211426	0.03	0.33
13.925029516220093	0.01	0.37
14.015053510665894	0.0	0.45
14.101229429244995	0.01	0.78
14.1871337890625	0.04	1.68
14.277223348617554	0.09	2.96
14.363596439361572	0.15	3.95
14.454052448272705	0.21	4.05
14.539865732192993	0.28	3.87
14.629737377166748	0.35	3.75
14.71586799621582	0.41	3.68
14.805994272232056	0.45	3.65
14.892340183258057	0.49	3.65
14.978138208389282	0.5	3.63
15.068124055862427	0.49	3.53
15.154146194458008	0.47	3.09
15.24441933631897	0.43	1.81
15.330770254135132	0.38	0.61
15.420552492141724	0.31	0.31
15.506808996200562	0.24	0.31
15.592479228973389	0.18	0.31
15.682496309280396	0.11	0.32
15.768704652786255	0.06	0.34
15.858878374099731	0.02	0.35
15.944729804992676	0.0	0.38
16.034860372543335	0.0	0.53
16.121071577072144	0.02	1.01
16.206947326660156	0.05	2.09
16.296693801879883	0.1	3.44
16.383058309555054	0.16	3.89
16.47317862510681	0.23	3.81
16.558764934539795	0.3	3.85
16.649051904678345	0.36	3.87
16.735512733459473	0.42	3.86
16.821584224700928	0.46	3.82
16.91164255142212	0.49	3.8
16.997339725494385	0.5	3.73
17.087236642837524	0.49	3.55
17.17302393913269	0.46	2.85
17.26357364654541	0.42	1.41
17.349871397018433	0.36	0.41
17.439769983291626	0.3	0.16
17.52536153793335	0.23	0.16
17.611774444580078	0.16	0.2
17.70191717147827	0.1	0.23
17.788375854492188	0.05	0.27
17.87761688232422	0.02	0.37
17.963725805282593	0.0	0.63
18.05406427383423	0.0	1.11
18.14018154144287	0.02	1.97
18.226061820983887	0.06	3.18
18.28032684326172	0.09	3.18
18.316084623336792	0.11	3.98
18.40253710746765	0.17	4.13
18.492466688156128	0.24	4.16
18.578243732452393	0.31	4.17
18.668731212615967	0.38	4.13
18.754465341567993	0.43	4.07
18.84052586555481	0.47	4.02
18.930372714996338	0.49	3.94
19.016704320907593	0.5	3.78
19.10676145553589	0.49	3.38
19.19278073310852	0.46	2.19
19.28308391571045	0.41	0.69
19.368961334228516	0.35	0.14
19.455014944076538	0.29	0.12
19.544479608535767	0.22	0.14
19.630491495132446	0.15	0.14
19.720545530319214	0.09	0.14
19.806620359420776	0.04	0.11
19.896693468093872	0.01	0.05
19.982738256454468	0.0	0.0
20.06868028640747	0.01	0.0
