# Supplementary material for: Validation of a spring loaded probe for single and repeat pressure pain testing, including public domain specifications for design and manufacture
Source: PLoS One. 2024 Jan 12;19(1):e0292809. doi: 10.1371/journal.pone.0292809 (PMC10794070; doi:10.1371/journal.pone.0292809)
Supplement: S1 Data — (ZIP) [file pone.0292809.s002.zip › test_b.csv]

0.17085552215576172	0.04	0.26
0.2611713409423828	0.08	0.34
0.3466176986694336	0.13	0.73
0.4373929500579834	0.2	1.52
0.5232439041137695	0.27	2.56
0.6126601696014404	0.34	3.62
0.6987063884735107	0.4	4.3
0.784712553024292	0.44	4.49
0.8748557567596436	0.48	4.4
0.9609024524688721	0.5	4.25
1.0508995056152344	0.5	4.17
1.1370608806610107	0.48	4.16
1.2274296283721924	0.44	4.11
1.3131000995635986	0.39	3.75
1.400036096572876	0.33	2.54
1.48927903175354	0.26	0.84
1.5752670764923096	0.19	0.19
1.6654894351959229	0.13	0.16
1.7513785362243652	0.07	0.2
1.8414969444274902	0.03	0.25
1.9281930923461914	0.01	0.29
2.0181422233581543	0.0	0.34
2.104037284851074	0.01	0.41
2.189797878265381	0.04	0.54
2.279902219772339	0.09	1.1
2.3666064739227295	0.15	2.46
2.4557576179504395	0.22	3.63
2.5422780513763428	0.28	3.8
2.632157325744629	0.35	3.78
2.7188143730163574	0.41	3.81
2.8045167922973633	0.45	3.82
2.8941264152526855	0.49	3.81
2.9800407886505127	0.5	3.81
3.0706233978271484	0.49	3.79
3.1564674377441406	0.47	3.73
3.246915340423584	0.43	3.35
3.333162546157837	0.38	2.12
3.419306755065918	0.31	0.72
3.508862257003784	0.24	0.25
3.594625473022461	0.18	0.21
3.6849021911621094	0.11	0.23
3.771097183227539	0.06	0.23
3.8614275455474854	0.02	0.24
3.9472992420196533	0.0	0.26
4.0336384773254395	0.0	0.27
4.123368740081787	0.02	0.32
4.208933115005493	0.05	0.68
4.299209833145142	0.1	1.72
4.385559320449829	0.16	3.07
4.475751161575317	0.23	3.73
4.561681270599365	0.3	3.83
4.6512110233306885	0.36	3.98
4.737205266952515	0.42	3.92
4.823196649551392	0.46	3.77
4.913252353668213	0.49	3.73
4.999318838119507	0.5	3.74
5.089385032653809	0.49	3.74
5.175493240356445	0.46	3.7
5.2656049728393555	0.42	3.53
5.351572751998901	0.36	2.64
5.437762260437012	0.3	1.06
5.527703285217285	0.23	0.34
5.613724708557129	0.16	0.28
5.7037951946258545	0.1	0.33
5.789816617965698	0.05	0.37
5.879945278167725	0.02	0.41
5.966019153594971	0.0	0.48
6.0521533489227295	0.0	0.52
6.142180442810059	0.02	0.56
6.228054761886597	0.06	0.74
6.3182268142700195	0.11	1.44
6.404290199279785	0.18	2.81
6.494461536407471	0.25	3.9
6.580378293991089	0.31	4.28
6.666315078735352	0.37	4.02
6.756476163864136	0.43	3.73
6.842499494552612	0.47	3.6
6.93257474899292	0.49	3.56
7.0186028480529785	0.5	3.57
7.10866117477417	0.49	3.59
7.194708585739136	0.45	3.54
7.284775733947754	0.41	2.99
7.370826005935669	0.35	1.42
7.456831693649292	0.28	0.3
7.546945810317993	0.21	0.15
7.6334617137908936	0.15	0.18
7.723024368286133	0.09	0.19
7.80920934677124	0.04	0.21
7.8996498584747314	0.01	0.22
7.985597372055054	0.0	0.25
8.071226358413696	0.01	0.32
8.161736011505127	0.03	0.6
8.247706651687622	0.07	1.4
8.337424039840698	0.13	2.75
8.423783302307129	0.19	3.6
8.513914823532104	0.26	3.78
8.599999189376831	0.33	3.81
8.685616970062256	0.39	3.74
8.77574896812439	0.44	3.67
8.861703157424927	0.48	3.63
8.951785326004028	0.5	3.61
9.037864446640015	0.5	3.63
9.127963304519653	0.48	3.6
9.21399974822998	0.45	3.42
9.300492525100708	0.4	2.57
9.390419006347656	0.33	1.1
9.476256608963013	0.27	0.31
9.566563129425049	0.2	0.19
9.652543544769287	0.13	0.2
9.742852687835693	0.08	0.2
9.828693628311157	0.04	0.22
9.919233322143555	0.01	0.24
10.00526237487793	0.0	0.26
10.091376781463623	0.01	0.33
10.181195259094238	0.04	0.61
10.267130613327026	0.08	1.48
10.356643676757812	0.14	2.83
10.443244695663452	0.21	3.68
10.533132314682007	0.28	3.83
10.61949872970581	0.34	3.78
10.70531415939331	0.4	3.7
10.79537320137024	0.45	3.68
10.881459951400757	0.48	3.67
10.97104549407959	0.5	3.66
11.057806491851807	0.5	3.62
11.147391557693481	0.47	3.56
11.233718395233154	0.44	3.41
11.319876432418823	0.38	2.73
11.41004729270935	0.32	1.22
11.49598217010498	0.25	0.25
11.585340023040771	0.18	0.09
11.671499013900757	0.12	0.11
11.762240409851074	0.07	0.15
11.848068952560425	0.03	0.17
11.938067436218262	0.0	0.19
12.023716688156128	0.0	0.22
12.109660863876343	0.01	0.27
12.200383424758911	0.05	0.55
12.286575555801392	0.09	1.56
12.37608003616333	0.16	2.96
12.462132215499878	0.22	3.55
12.552039623260498	0.29	3.71
12.638729572296143	0.36	3.85
12.724866390228271	0.41	3.84
12.815061092376709	0.46	3.77
12.900735855102539	0.49	3.75
12.991088390350342	0.5	3.73
13.076804876327515	0.49	3.69
13.166805744171143	0.47	3.65
13.252899408340454	0.43	3.49
13.339126825332642	0.37	2.74
13.42871642112732	0.31	1.17
13.515172004699707	0.24	0.21
13.60539722442627	0.17	0.1
13.69157361984253	0.11	0.12
13.780978441238403	0.06	0.16
13.86764931678772	0.02	0.23
13.953399658203125	0.0	0.31
14.04298448562622	0.0	0.36
14.129268646240234	0.02	0.4
14.219610691070557	0.06	0.46
14.305036783218384	0.11	0.77
14.395251035690308	0.17	1.79
14.481877326965332	0.24	3.18
14.571758270263672	0.31	3.87
14.657784461975098	0.37	4.12
14.744019746780396	0.42	4.07
14.833858489990234	0.47	3.89
14.920208215713501	0.49	3.84
15.00985050201416	0.5	3.87
15.096173763275146	0.49	3.87
15.186160802841187	0.46	3.83
15.271721124649048	0.41	3.74
15.3580322265625	0.36	3.27
15.448366165161133	0.29	1.83
15.53473448753357	0.22	0.45
15.62440538406372	0.15	0.11
15.710466146469116	0.1	0.13
15.800390243530273	0.05	0.2
15.886806964874268	0.02	0.29
15.972774982452393	0.0	0.36
16.062859773635864	0.0	0.44
16.148613929748535	0.03	0.63
16.23823094367981	0.07	1.17
16.32456660270691	0.12	2.21
16.41439461708069	0.18	3.32
16.50080132484436	0.25	3.85
16.5873064994812	0.32	3.94
16.676931858062744	0.38	3.83
16.76262402534485	0.43	3.76
16.85325789451599	0.47	3.74
16.939281940460205	0.5	3.74
17.029197931289673	0.5	3.74
17.115415811538696	0.48	3.75
17.20555353164673	0.45	3.67
17.29166030883789	0.4	3.07
17.377175331115723	0.34	1.52
17.467880964279175	0.28	0.33
17.553553104400635	0.21	0.12
17.643958568572998	0.14	0.15
17.72973108291626	0.08	0.21
17.8197124004364	0.04	0.26
17.90571141242981	0.01	0.3
17.991883039474487	0.0	0.36
18.08190369606018	0.01	0.6
18.16802477836609	0.03	1.31
18.258116722106934	0.08	2.53
18.344172954559326	0.13	3.64
18.3635470867157	0.15	3.64
18.43402647972107	0.2	3.92
18.520193815231323	0.27	3.49
18.6059889793396	0.33	3.28
18.695906162261963	0.39	3.4
18.781884908676147	0.44	3.56
18.87276291847229	0.48	3.63
18.958808183670044	0.5	3.59
19.04864740371704	0.5	3.5
19.134608030319214	0.48	3.4
19.22416853904724	0.44	2.77
19.310667276382446	0.39	1.05
19.396365880966187	0.33	0.07
19.486222505569458	0.26	0.0
19.572940826416016	0.19	0.0
19.663145780563354	0.13	0.0
19.748610258102417	0.07	0.0
19.839149713516235	0.03	0.0
19.925339698791504	0.01	0.0
20.011117935180664	0.0	0.0
