# Supplementary material for: Validation of a spring loaded probe for single and repeat pressure pain testing, including public domain specifications for design and manufacture
Source: PLoS One. 2024 Jan 12;19(1):e0292809. doi: 10.1371/journal.pone.0292809 (PMC10794070; doi:10.1371/journal.pone.0292809)
Supplement: S1 Data — (ZIP) [file pone.0292809.s002.zip › test_c.csv]

0.10135054588317871	0.01	0.39
0.18712186813354492	0.04	0.91
0.2734394073486328	0.09	2.06
0.3639359474182129	0.15	3.33
0.44928407669067383	0.21	4.12
0.5393807888031006	0.28	4.43
0.6256823539733887	0.35	4.42
0.7158997058868408	0.41	4.3
0.8017501831054688	0.45	4.19
0.8917179107666016	0.49	4.14
0.9779231548309326	0.5	4.12
1.063615083694458	0.5	4.04
1.1536190509796143	0.47	3.69
1.239682674407959	0.43	2.61
1.3297193050384521	0.38	0.94
1.4157299995422363	0.32	0.18
1.5057988166809082	0.25	0.09
1.5918385982513428	0.18	0.12
1.6779577732086182	0.12	0.16
1.7679462432861328	0.06	0.21
1.8540167808532715	0.03	0.26
1.9444262981414795	0.0	0.32
2.030734062194824	0.0	0.48
2.120149612426758	0.02	0.99
2.206707715988159	0.05	1.98
2.2927122116088867	0.1	3.14
2.3827738761901855	0.16	3.92
2.468395471572876	0.23	4.27
2.558387041091919	0.3	4.13
2.6445724964141846	0.36	4.02
2.7348477840423584	0.42	4.01
2.8213367462158203	0.46	4.04
2.9071273803710938	0.49	4.07
2.997122049331665	0.5	4.02
3.082730293273926	0.49	3.9
3.172856092453003	0.46	3.63
3.2588295936584473	0.42	2.67
3.348963975906372	0.36	1.08
3.435065269470215	0.3	0.29
3.5250091552734375	0.23	0.21
3.611098051071167	0.16	0.23
3.6970903873443604	0.1	0.23
3.7872097492218018	0.05	0.23
3.8732078075408936	0.02	0.24
3.9633281230926514	0.0	0.27
4.049363613128662	0.0	0.32
4.139442205429077	0.02	0.56
4.225460767745972	0.06	1.37
4.311560869216919	0.11	2.66
4.401562690734863	0.17	3.48
4.487579584121704	0.24	3.82
4.577789068222046	0.31	4.0
4.663803577423096	0.37	4.02
4.753802299499512	0.43	3.97
4.839859962463379	0.47	3.93
4.925883531570435	0.49	3.89
5.016004800796509	0.5	3.85
5.101958990097046	0.49	3.82
5.1920976638793945	0.46	3.68
5.278120517730713	0.41	2.99
5.368178606033325	0.35	1.38
5.454294681549072	0.29	0.31
5.544302463531494	0.22	0.11
5.630423307418823	0.15	0.13
5.716326713562012	0.09	0.18
5.806405544281006	0.04	0.23
5.892443418502808	0.01	0.26
5.982527256011963	0.0	0.3
6.068533658981323	0.01	0.34
6.158720016479492	0.03	0.4
6.244734764099121	0.07	0.75
6.330732345581055	0.12	1.93
6.420836448669434	0.19	3.24
6.507409572601318	0.26	3.81
6.597205638885498	0.33	3.95
6.683286428451538	0.39	3.99
6.773310899734497	0.44	3.95
6.859286308288574	0.48	3.86
6.945663213729858	0.5	3.79
7.035682439804077	0.5	3.74
7.12143874168396	0.48	3.7
7.211832761764526	0.45	3.55
7.298178672790527	0.4	2.92
7.387762546539307	0.34	1.38
7.474122047424316	0.27	0.26
7.56008243560791	0.2	0.09
7.65027117729187	0.14	0.12
7.736140966415405	0.08	0.16
7.826189756393433	0.04	0.2
7.912205696105957	0.01	0.22
8.001803636550903	0.0	0.25
8.08786416053772	0.01	0.34
8.177987337112427	0.04	0.79
8.26393747329712	0.08	1.91
8.349971771240234	0.14	3.14
8.440044164657593	0.2	3.85
8.526053190231323	0.27	4.15
8.616133689880371	0.34	4.24
8.702886819839478	0.4	4.19
8.79269814491272	0.45	4.08
8.87858533859253	0.48	3.99
8.96444821357727	0.5	3.96
9.054423809051514	0.5	3.94
9.140494108200073	0.48	3.86
9.230588674545288	0.44	3.44
9.316586256027222	0.39	2.07
9.406717538833618	0.32	0.54
9.49273419380188	0.26	0.11
9.578737497329712	0.19	0.12
9.66956090927124	0.12	0.14
9.755463600158691	0.07	0.16
9.845588207244873	0.03	0.18
9.931790351867676	0.01	0.21
10.021483659744263	0.0	0.28
10.107679605484009	0.01	0.59
10.1975736618042	0.05	1.43
10.283632755279541	0.09	2.69
10.370057344436646	0.15	3.46
10.45986795425415	0.22	3.77
10.546205759048462	0.29	3.9
10.635865688323975	0.35	3.88
10.721895217895508	0.41	3.84
10.811585187911987	0.46	3.78
10.898249864578247	0.49	3.75
10.984055995941162	0.5	3.74
11.073999643325806	0.49	3.7
11.159852504730225	0.47	3.55
11.249754428863525	0.43	2.81
11.33597183227539	0.37	1.22
11.426370859146118	0.31	0.22
11.512371063232422	0.24	0.09
11.598345041275024	0.17	0.13
11.688838958740234	0.11	0.17
11.774886846542358	0.06	0.22
11.864923000335693	0.02	0.26
11.950714826583862	0.0	0.3
12.040855646133423	0.0	0.4
12.127114534378052	0.02	0.84
12.216485023498535	0.06	2.06
12.302831649780273	0.1	3.34
12.389315843582153	0.16	3.92
12.478575706481934	0.23	4.11
12.564980506896973	0.3	4.13
12.655514478683472	0.37	4.09
12.74082088470459	0.42	4.04
12.831230640411377	0.47	4.01
12.91726303100586	0.49	3.98
13.00324821472168	0.5	3.96
13.093343496322632	0.49	3.84
13.178905487060547	0.46	3.2
13.269371032714844	0.42	1.62
13.355820178985596	0.36	0.35
13.44589614868164	0.29	0.11
13.531665563583374	0.23	0.12
13.617905855178833	0.16	0.15
13.707981586456299	0.1	0.17
13.793978452682495	0.05	0.18
13.883971214294434	0.02	0.21
13.969565391540527	0.0	0.23
14.059999227523804	0.0	0.33
14.146051168441772	0.03	0.97
14.232173442840576	0.06	2.36
14.322627544403076	0.12	3.49
14.407908201217651	0.18	3.97
14.497787714004517	0.25	3.98
14.584568500518799	0.32	3.89
14.67469048500061	0.38	3.8
14.760481357574463	0.43	3.74
14.850522994995117	0.47	3.7
14.936790943145752	0.5	3.66
15.022679328918457	0.5	3.68
15.112999439239502	0.48	3.68
15.1989164352417	0.45	3.53
15.288885116577148	0.4	2.69
15.37482500076294	0.35	1.13
15.464789867401123	0.28	0.23
15.551058530807495	0.21	0.08
15.637168884277344	0.15	0.1
15.727133989334106	0.09	0.12
15.81261920928955	0.04	0.15
15.90259051322937	0.01	0.18
15.989365100860596	0.0	0.22
16.079070329666138	0.01	0.26
16.1648211479187	0.03	0.51
16.250833988189697	0.07	1.49
16.34097146987915	0.13	2.89
16.426912307739258	0.19	3.55
16.516942262649536	0.26	3.68
16.603053092956543	0.33	3.67
16.69316077232361	0.39	3.6
16.779183864593506	0.44	3.54
16.86560297012329	0.48	3.53
16.95610809326172	0.5	3.51
17.04187035560608	0.5	3.5
17.1319420337677	0.48	3.43
17.218140363693237	0.44	3.06
17.307990312576294	0.39	1.82
17.394315481185913	0.33	0.47
17.484315156936646	0.26	0.11
17.570509433746338	0.2	0.1
17.656407594680786	0.13	0.12
17.745805740356445	0.08	0.14
17.83249592781067	0.03	0.16
17.922412633895874	0.01	0.2
18.007973432540894	0.0	0.25
18.09848976135254	0.01	0.39
18.184510469436646	0.04	1.09
18.265321969985962	0.08	1.09
18.270392894744873	0.08	2.51
18.360571146011353	0.14	3.49
18.446131467819214	0.21	3.85
18.536277294158936	0.28	3.97
18.622350215911865	0.34	3.95
18.713178634643555	0.41	3.91
18.79899549484253	0.45	3.86
18.884446620941162	0.48	3.83
18.974586963653564	0.5	3.79
19.060607433319092	0.5	3.71
19.150627374649048	0.47	3.51
19.236690044403076	0.43	2.65
19.32688021659851	0.38	1.03
19.41331672668457	0.32	0.18
19.498891592025757	0.25	0.1
19.58947229385376	0.18	0.13
19.675567388534546	0.12	0.13
19.765023469924927	0.07	0.13
19.851258277893066	0.03	0.13
19.94181227684021	0.0	0.12
20.028104066848755	0.0	0.09
