# Supplementary material for: Validation of a spring loaded probe for single and repeat pressure pain testing, including public domain specifications for design and manufacture
Source: PLoS One. 2024 Jan 12;19(1):e0292809. doi: 10.1371/journal.pone.0292809 (PMC10794070; doi:10.1371/journal.pone.0292809)
Supplement: S1 Data — (ZIP) [file pone.0292809.s002.zip › test_d.csv]

0.11588287353515625	0.02	1.1
0.2023770809173584	0.05	2.37
0.29247355461120605	0.1	3.47
0.37851452827453613	0.16	3.98
0.4682018756866455	0.23	4.18
0.5549881458282471	0.29	4.21
0.6408576965332031	0.36	4.18
0.7306609153747559	0.42	4.17
0.8169968128204346	0.46	4.16
0.9072232246398926	0.49	4.13
0.992722749710083	0.5	4.07
1.0824410915374756	0.49	3.95
1.1690831184387207	0.47	3.68
1.2591121196746826	0.42	2.78
1.3451683521270752	0.37	1.19
1.4312326908111572	0.3	0.27
1.5210719108581543	0.23	0.09
1.607079267501831	0.17	0.09
1.6975898742675781	0.1	0.13
1.782923936843872	0.06	0.15
1.872955322265625	0.02	0.2
1.9599533081054688	0.0	0.25
2.0450706481933594	0.0	0.35
2.1353185176849365	0.02	0.71
2.22204327583313	0.06	1.61
2.3117854595184326	0.11	2.86
2.397876024246216	0.17	3.69
2.4874067306518555	0.24	4.08
2.5735909938812256	0.31	4.15
2.659442186355591	0.37	4.05
2.749513626098633	0.43	3.92
2.8355460166931152	0.47	3.88
2.9256155490875244	0.49	3.86
3.0117015838623047	0.5	3.81
3.102315664291382	0.49	3.72
3.188347816467285	0.46	3.5
3.278339147567749	0.41	2.61
3.3638720512390137	0.35	1.04
3.4498910903930664	0.29	0.2
3.540592908859253	0.22	0.12
3.626938819885254	0.15	0.17
3.716594934463501	0.09	0.2
3.8027403354644775	0.05	0.23
3.892483949661255	0.01	0.26
3.9784460067749023	0.0	0.3
4.0645973682403564	0.01	0.39
4.154948472976685	0.03	0.73
4.240487337112427	0.07	1.62
4.330403566360474	0.12	2.83
4.417038202285767	0.19	3.49
4.5070555210113525	0.26	3.76
4.592548370361328	0.32	3.85
4.678677320480347	0.38	3.8
4.769454479217529	0.44	3.77
4.855701208114624	0.47	3.8
4.945271968841553	0.5	3.81
5.031383514404297	0.5	3.78
5.1217591762542725	0.48	3.74
5.2076256275177	0.45	3.63
5.293909311294556	0.4	3.12
5.383126258850098	0.34	1.78
5.469547986984253	0.27	0.51
5.560003280639648	0.2	0.16
5.6459596157073975	0.14	0.16
5.7361719608306885	0.08	0.18
5.822255373001099	0.04	0.2
5.911922931671143	0.01	0.21
5.997955322265625	0.0	0.24
6.083520889282227	0.01	0.28
6.174340486526489	0.04	0.56
6.260562419891357	0.08	1.56
6.350192070007324	0.14	2.89
6.436635494232178	0.2	3.59
6.526360988616943	0.27	3.96
6.612563133239746	0.34	4.03
6.6986494064331055	0.4	3.98
6.788414001464844	0.45	3.9
6.874321937561035	0.48	3.83
6.964797258377075	0.5	3.81
7.0507493019104	0.5	3.83
7.140512943267822	0.48	3.76
7.226907253265381	0.44	3.22
7.312997817993164	0.39	1.72
7.402531147003174	0.33	0.41
7.488617658615112	0.26	0.09
7.578567743301392	0.19	0.09
7.664509534835815	0.13	0.12
7.754861116409302	0.07	0.15
7.841288089752197	0.03	0.17
7.9273035526275635	0.01	0.18
8.01705265045166	0.0	0.28
8.10368013381958	0.01	0.83
8.193438053131104	0.04	2.25
8.279711961746216	0.09	3.53
8.369658470153809	0.15	3.99
8.455594539642334	0.22	4.14
8.545604228973389	0.29	4.07
8.631838083267212	0.35	3.94
8.718061208724976	0.41	3.9
8.808158159255981	0.46	3.91
8.893945693969727	0.49	3.9
8.983348369598389	0.5	3.89
9.070061922073364	0.49	3.84
9.159878015518188	0.47	3.69
9.24597954750061	0.43	2.96
9.331640243530273	0.38	1.32
9.421910285949707	0.31	0.23
9.50816011428833	0.24	0.09
9.598023414611816	0.17	0.13
9.684223413467407	0.11	0.14
9.77424955368042	0.06	0.16
9.860326528549194	0.02	0.18
9.94589352607727	0.0	0.21
10.036247253417969	0.0	0.37
10.122539758682251	0.02	1.05
10.21286129951477	0.05	2.47
10.29817008972168	0.1	3.59
10.389224290847778	0.16	4.03
10.475213050842285	0.23	4.17
10.56479001045227	0.3	4.1
10.650845766067505	0.36	4.02
10.736555337905884	0.42	3.98
10.827038049697876	0.46	3.95
10.913166046142578	0.49	3.94
11.003093242645264	0.5	3.92
11.089113235473633	0.49	3.88
11.178760528564453	0.46	3.55
11.264760494232178	0.42	2.24
11.35095500946045	0.36	0.64
11.441306114196777	0.3	0.12
11.527491807937622	0.23	0.11
11.617712497711182	0.16	0.14
11.703857421875	0.1	0.14
11.793509006500244	0.05	0.15
11.879256963729858	0.02	0.17
11.965174913406372	0.0	0.24
12.055246591567993	0.0	0.51
12.141265392303467	0.02	1.32
12.231338500976562	0.06	2.64
12.31736135482788	0.11	3.6
12.407464504241943	0.18	3.96
12.493561744689941	0.24	4.03
12.579880714416504	0.31	4.03
12.670520305633545	0.38	3.99
12.756828784942627	0.43	3.92
12.846335887908936	0.47	3.87
12.932115316390991	0.49	3.87
13.022303342819214	0.5	3.82
13.108431339263916	0.49	3.72
13.197954416275024	0.45	3.44
13.283976793289185	0.41	2.38
13.37069034576416	0.35	0.84
13.46083402633667	0.28	0.16
13.546771764755249	0.21	0.08
13.636979103088379	0.15	0.1
13.723108291625977	0.09	0.13
13.812880992889404	0.04	0.15
13.898411750793457	0.01	0.16
13.9852294921875	0.0	0.18
14.074963331222534	0.01	0.21
14.160731554031372	0.03	0.4
14.250996828079224	0.07	1.22
14.337169170379639	0.13	2.53
14.427247524261475	0.19	3.47
14.513564109802246	0.26	3.89
14.599745750427246	0.33	3.98
14.689640045166016	0.39	3.96
14.775379419326782	0.44	3.91
14.8652663230896	0.48	3.87
14.951677322387695	0.5	3.82
15.04181432723999	0.5	3.76
15.12793517112732	0.48	3.44
15.2136869430542	0.45	2.31
15.303774356842041	0.39	0.78
15.389873743057251	0.33	0.15
15.479965925216675	0.27	0.09
15.566047430038452	0.2	0.12
15.656020402908325	0.13	0.16
15.742119550704956	0.08	0.19
15.832200288772583	0.03	0.22
15.918384552001953	0.01	0.25
16.004247665405273	0.0	0.31
16.09441328048706	0.01	0.56
16.180361032485962	0.04	1.44
16.270458698272705	0.08	2.82
16.356672525405884	0.14	3.71
16.446422338485718	0.21	3.99
16.532505989074707	0.28	4.05
16.61854887008667	0.34	4.02
16.708823204040527	0.4	3.93
16.794748306274414	0.45	3.88
16.88464117050171	0.48	3.82
16.970818519592285	0.5	3.77
17.06087613105774	0.5	3.7
17.146998405456543	0.47	3.4
17.23320508003235	0.44	2.29
17.323017358779907	0.38	0.79
17.409180402755737	0.32	0.16
17.499407052993774	0.25	0.08
17.585439443588257	0.18	0.09
17.67539691925049	0.12	0.12
17.761627197265625	0.07	0.14
17.847734212875366	0.03	0.16
17.937445163726807	0.0	0.25
18.023757696151733	0.0	0.52
18.1135733127594	0.02	1.22
18.19963836669922	0.05	2.53
18.26248335838318	0.08	2.53
18.28982138633728	0.1	3.7
18.375599145889282	0.15	3.93
18.465949535369873	0.22	3.81
18.551809787750244	0.29	3.73
18.637853860855103	0.35	3.68
18.72844886779785	0.41	3.67
18.81413960456848	0.46	3.63
18.90407943725586	0.49	3.55
18.990095376968384	0.5	3.43
19.08054780960083	0.49	2.99
19.166385412216187	0.47	1.68
19.252236366271973	0.43	0.38
19.34233331680298	0.37	0.07
19.428304433822632	0.31	0.03
19.518306493759155	0.24	0.01
19.604737281799316	0.17	0.0
19.694948196411133	0.11	0.0
19.781043767929077	0.06	0.0
19.866445064544678	0.02	0.0
19.95687770843506	0.0	0.0
20.042689323425293	0.0	0.0
