# Supplementary material for: Validation of a spring loaded probe for single and repeat pressure pain testing, including public domain specifications for design and manufacture
Source: PLoS One. 2024 Jan 12;19(1):e0292809. doi: 10.1371/journal.pone.0292809 (PMC10794070; doi:10.1371/journal.pone.0292809)
Supplement: S1 Data — (ZIP) [file pone.0292809.s002.zip › test_e.csv]

0.10775899887084961	0.01	0.37
0.19356369972229004	0.04	0.66
0.2842726707458496	0.09	1.24
0.36994147300720215	0.15	2.22
0.4599466323852539	0.22	3.21
0.5456387996673584	0.29	3.91
0.6318895816802979	0.35	4.21
0.7221832275390625	0.41	4.15
0.807793378829956	0.46	4.09
0.8983604907989502	0.49	4.1
0.9846374988555908	0.5	4.1
1.074582815170288	0.49	4.03
1.1605021953582764	0.47	3.72
1.2464463710784912	0.43	2.67
1.3360271453857422	0.37	1.03
1.4225831031799316	0.31	0.29
1.5128462314605713	0.24	0.24
1.5989043712615967	0.17	0.25
1.6883563995361328	0.11	0.26
1.7742388248443604	0.06	0.31
1.860356092453003	0.02	0.34
1.9511377811431885	0.0	0.39
2.0369839668273926	0.0	0.56
2.126680850982666	0.02	1.14
2.2124581336975098	0.05	2.16
2.302612781524658	0.1	3.17
2.3886361122131348	0.16	3.69
2.4787471294403076	0.23	3.91
2.5648386478424072	0.3	4.01
2.6508283615112305	0.36	3.93
2.7408664226531982	0.42	3.82
2.826847791671753	0.46	3.81
2.916903495788574	0.49	3.88
3.003117799758911	0.5	3.9
3.093721389770508	0.49	3.72
3.1800355911254883	0.46	2.9
3.265684127807617	0.42	1.31
3.3552663326263428	0.36	0.34
3.441215753555298	0.3	0.16
3.5313234329223633	0.23	0.16
3.617403268814087	0.16	0.19
3.7074084281921387	0.1	0.22
3.7935378551483154	0.05	0.27
3.879580020904541	0.02	0.35
3.969630479812622	0.0	0.51
4.055616617202759	0.0	0.89
4.145826816558838	0.03	1.67
4.231781244277954	0.06	2.75
4.321853160858154	0.12	3.66
4.4078474044799805	0.18	3.95
4.494570016860962	0.25	4.13
4.584435701370239	0.32	4.11
4.670600175857544	0.38	4.09
4.760823488235474	0.43	4.06
4.846985578536987	0.47	4.03
4.936857461929321	0.5	4.03
5.022802114486694	0.5	3.99
5.112811326980591	0.48	3.83
5.198755741119385	0.45	3.22
5.285133600234985	0.41	1.75
5.374943256378174	0.35	0.53
5.461241722106934	0.28	0.24
5.551460266113281	0.21	0.24
5.637439727783203	0.15	0.29
5.727197647094727	0.09	0.37
5.813244819641113	0.04	0.43
5.899395227432251	0.01	0.48
5.989489555358887	0.0	0.55
6.075362920761108	0.01	0.74
6.164895296096802	0.03	1.34
6.25089430809021	0.07	2.33
6.341121673583984	0.13	3.27
6.427161455154419	0.19	3.89
6.513185262680054	0.26	4.14
6.603203058242798	0.33	4.03
6.689183473587036	0.39	3.91
6.779289960861206	0.44	3.89
6.865400552749634	0.48	3.88
6.9554150104522705	0.5	3.82
7.04146933555603	0.5	3.64
7.1277360916137695	0.48	2.93
7.217632532119751	0.44	1.42
7.303607225418091	0.39	0.38
7.3937764167785645	0.33	0.15
7.479784250259399	0.27	0.15
7.569859743118286	0.2	0.19
7.6558685302734375	0.13	0.21
7.74593448638916	0.08	0.25
7.832463026046753	0.03	0.31
7.917954206466675	0.01	0.46
8.008623838424683	0.0	0.86
8.09472131729126	0.01	1.66
8.184780836105347	0.04	2.65
8.270258665084839	0.08	3.53
8.360295057296753	0.14	4.03
8.44664192199707	0.21	4.03
8.533096551895142	0.28	3.84
8.622905254364014	0.34	3.72
8.70915412902832	0.4	3.71
8.799233198165894	0.45	3.75
8.885345220565796	0.48	3.78
8.975178718566895	0.5	3.79
9.06153678894043	0.5	3.69
9.147438526153564	0.47	3.28
9.237347602844238	0.43	2.2
9.32343339920044	0.38	0.9
9.413275718688965	0.32	0.25
9.499569654464722	0.25	0.18
9.589466094970703	0.18	0.21
9.67567229270935	0.12	0.25
9.761685371398926	0.07	0.29
9.85172986984253	0.03	0.35
9.93783450126648	0.0	0.45
10.02838397026062	0.0	0.66
10.114226818084717	0.02	1.18
10.204484462738037	0.05	2.19
10.289968013763428	0.1	3.3
10.38019061088562	0.16	3.83
10.4667809009552	0.22	4.02
10.552188634872437	0.29	4.06
10.642581701278687	0.36	4.03
10.728130340576172	0.41	4.08
10.8185875415802	0.46	4.11
10.904111623764038	0.49	4.08
10.994961738586426	0.5	4.05
11.08069372177124	0.49	4.0
11.166555643081665	0.47	3.63
11.256664276123047	0.42	2.34
11.342776536941528	0.37	0.8
11.43278431892395	0.3	0.28
11.518838167190552	0.24	0.29
11.608915328979492	0.17	0.33
11.694975852966309	0.11	0.36
11.78098201751709	0.06	0.4
11.871050119400024	0.02	0.47
11.956520557403564	0.0	0.55
12.046565771102905	0.0	0.79
12.132620811462402	0.02	1.47
12.222648620605469	0.06	2.56
12.308779954910278	0.11	3.44
12.395013332366943	0.17	3.9
12.485610723495483	0.24	4.2
12.571635723114014	0.31	4.23
12.661453485488892	0.37	4.23
12.747733354568481	0.43	4.23
12.837470293045044	0.47	4.23
12.923617601394653	0.49	4.2
13.013385534286499	0.5	4.14
13.099937200546265	0.49	3.99
13.185623168945312	0.46	3.48
13.275926351547241	0.41	2.15
13.36185598373413	0.36	0.75
13.45143437385559	0.29	0.29
13.538036346435547	0.22	0.26
13.62799620628357	0.15	0.27
13.713611125946045	0.09	0.29
13.80023717880249	0.05	0.32
13.890257835388184	0.01	0.38
13.97633671760559	0.0	0.51
14.066307544708252	0.01	0.86
14.152390718460083	0.03	1.63
14.241937160491943	0.07	2.73
14.3288733959198	0.12	3.57
14.414971351623535	0.18	4.07
14.50496768951416	0.25	4.33
14.590659141540527	0.32	4.35
14.680326461791992	0.38	4.28
14.766916275024414	0.44	4.22
14.856695890426636	0.48	4.2
14.942268371582031	0.5	4.19
15.03299069404602	0.5	4.09
15.119329452514648	0.48	3.88
15.205256700515747	0.45	3.38
15.295143604278564	0.4	2.07
15.381141662597656	0.34	0.75
15.471186637878418	0.27	0.28
15.557703495025635	0.2	0.23
15.647214412689209	0.14	0.24
15.73347806930542	0.08	0.23
15.819507598876953	0.04	0.24
15.909012079238892	0.01	0.26
15.995734453201294	0.0	0.31
16.085826635360718	0.01	0.48
16.171663761138916	0.04	1.14
16.26153874397278	0.08	2.37
16.347700119018555	0.13	3.54
16.433553457260132	0.2	4.13
16.52342653274536	0.27	4.39
16.610020875930786	0.33	4.48
16.699604749679565	0.4	4.43
16.785412311553955	0.45	4.38
16.875965356826782	0.48	4.35
16.961580276489258	0.5	4.29
17.04845356941223	0.5	4.1
17.138206720352173	0.48	3.51
17.224620819091797	0.44	2.16
17.314223051071167	0.39	0.78
17.400379419326782	0.33	0.27
17.490262269973755	0.26	0.2
17.576522827148438	0.19	0.19
17.666618824005127	0.13	0.19
17.752676725387573	0.07	0.21
17.838698625564575	0.03	0.24
17.92824912071228	0.01	0.29
18.014472484588623	0.0	0.42
18.104968786239624	0.01	0.87
18.19053840637207	0.04	1.89
18.28149938583374	0.09	3.13
18.288159132003784	0.1	3.13
18.367016077041626	0.15	4.01
18.453125715255737	0.21	4.44
18.543229341506958	0.28	4.26
18.628621816635132	0.35	4.0
18.718608379364014	0.41	3.94
18.8047878742218	0.45	3.93
18.89476704597473	0.49	3.92
18.98085880279541	0.5	3.83
19.06686019897461	0.49	3.36
19.15689206123352	0.47	1.96
19.243006706237793	0.43	0.53
19.332996606826782	0.38	0.12
19.419063091278076	0.31	0.07
19.509155750274658	0.24	0.1
19.59516429901123	0.18	0.12
19.681246519088745	0.12	0.1
19.771301746368408	0.06	0.04
19.8573215007782	0.02	0.0
19.947988510131836	0.0	-0.0
20.03391695022583	0.0	0.0
