# Supplementary material for: Validation of a spring loaded probe for single and repeat pressure pain testing, including public domain specifications for design and manufacture
Source: PLoS One. 2024 Jan 12;19(1):e0292809. doi: 10.1371/journal.pone.0292809 (PMC10794070; doi:10.1371/journal.pone.0292809)
Supplement: S1 Data — (ZIP) [file pone.0292809.s002.zip › test_f.csv]

0.14736676216125488	0.03	0.54
0.23720192909240723	0.07	1.19
0.3235914707183838	0.12	2.1
0.4092583656311035	0.18	3.09
0.4990262985229492	0.25	3.87
0.5848298072814941	0.32	4.11
0.6749029159545898	0.38	4.25
0.7610976696014404	0.43	4.44
0.8521246910095215	0.47	4.5
0.9372227191925049	0.5	4.47
1.0231478214263916	0.5	4.34
1.1131420135498047	0.48	3.83
1.1998357772827148	0.45	2.74
1.289292335510254	0.4	1.25
1.3759851455688477	0.34	0.4
1.4658446311950684	0.28	0.2
1.5520861148834229	0.21	0.25
1.6420302391052246	0.14	0.31
1.7276122570037842	0.09	0.35
1.8143019676208496	0.04	0.41
1.9041438102722168	0.01	0.49
1.9899842739105225	0.0	0.61
2.0803639888763428	0.01	0.97
2.166370153427124	0.03	1.76
2.256289482116699	0.08	2.78
2.3424127101898193	0.13	3.69
2.4279370307922363	0.19	4.21
2.5188114643096924	0.26	4.37
2.604652166366577	0.33	4.48
2.694131374359131	0.39	4.56
2.7801382541656494	0.44	4.63
2.8708622455596924	0.48	4.65
2.9563913345336914	0.5	4.61
3.043119430541992	0.5	4.46
3.133110523223877	0.48	4.21
3.2191548347473145	0.44	3.71
3.309340715408325	0.39	2.68
3.3953700065612793	0.33	1.19
3.485373020172119	0.26	0.36
3.571404218673706	0.19	0.19
3.6611952781677246	0.13	0.19
3.747302293777466	0.07	0.23
3.833679437637329	0.03	0.27
3.9235239028930664	0.01	0.32
4.009472131729126	0.0	0.41
4.099703550338745	0.01	0.76
4.185352325439453	0.04	1.67
4.275880575180054	0.09	2.99
4.361847877502441	0.14	3.89
4.447889566421509	0.21	4.45
4.538431406021118	0.28	4.74
4.623960018157959	0.34	4.76
4.713791847229004	0.41	4.72
4.800374269485474	0.45	4.7
4.890181303024292	0.49	4.66
4.976030588150024	0.5	4.55
5.062104225158691	0.5	4.41
5.151932001113892	0.47	4.1
5.238238334655762	0.43	3.2
5.327961444854736	0.38	1.57
5.414335250854492	0.32	0.42
5.5045859813690186	0.25	0.16
5.590376138687134	0.18	0.16
5.676492214202881	0.12	0.19
5.76634669303894	0.06	0.21
5.853959560394287	0.03	0.24
5.942944765090942	0.0	0.29
6.028902769088745	0.0	0.41
6.118772506713867	0.02	0.89
6.20530366897583	0.05	2.02
6.295096397399902	0.1	3.49
6.380915641784668	0.16	4.37
6.467050075531006	0.22	4.71
6.557482481002808	0.29	4.96
6.643168926239014	0.36	5.0
6.733177185058594	0.42	4.97
6.819363355636597	0.46	4.92
6.909280061721802	0.49	4.79
6.9949305057525635	0.5	4.46
7.080896615982056	0.49	3.76
7.1709513664245605	0.46	2.47
7.256966829299927	0.42	0.92
7.3471174240112305	0.37	0.27
7.433131217956543	0.3	0.16
7.523191928863525	0.23	0.17
7.609777450561523	0.17	0.21
7.695894002914429	0.11	0.27
7.785942316055298	0.05	0.32
7.871949195861816	0.02	0.39
7.962024450302124	0.0	0.53
8.048159837722778	0.0	0.9
8.13814926147461	0.02	1.75
8.224458456039429	0.06	2.89
8.31420350074768	0.11	3.87
8.40047001838684	0.17	4.27
8.486418008804321	0.24	4.39
8.576499223709106	0.31	4.44
8.662402153015137	0.37	4.36
8.752649784088135	0.43	4.26
8.838740110397339	0.47	4.25
8.928680658340454	0.49	4.27
9.01472783088684	0.5	4.23
9.100923299789429	0.49	4.1
9.190905094146729	0.46	3.62
9.277013540267944	0.41	2.42
9.36690640449524	0.35	0.83
9.452885866165161	0.29	0.2
9.543034315109253	0.22	0.14
9.629082679748535	0.15	0.17
9.715262413024902	0.09	0.21
9.805044412612915	0.05	0.26
9.891438245773315	0.01	0.36
9.98182463645935	0.0	0.48
10.067516803741455	0.01	0.67
10.157346248626709	0.03	1.19
10.243366718292236	0.07	2.26
10.3294677734375	0.12	3.37
10.419466495513916	0.19	3.82
10.50563907623291	0.25	3.83
10.595817804336548	0.32	3.99
10.681735038757324	0.39	4.07
10.771985530853271	0.44	4.05
10.857797384262085	0.48	4.03
10.947784900665283	0.5	3.97
11.033873796463013	0.5	3.91
11.119860887527466	0.48	3.84
11.209977865219116	0.45	3.72
11.29576849937439	0.4	3.26
11.385756969451904	0.34	1.95
11.472054958343506	0.27	0.63
11.562286615371704	0.2	0.31
11.64818263053894	0.14	0.36
11.733711004257202	0.08	0.41
11.824564933776855	0.04	0.43
11.910799264907837	0.01	0.47
12.00075912475586	0.0	0.54
12.086701154708862	0.01	0.72
12.176572799682617	0.04	1.33
12.26218318939209	0.08	2.56
12.348088264465332	0.14	3.7
12.438681602478027	0.2	4.01
12.524881601333618	0.27	4.12
12.614257335662842	0.34	4.31
12.700408697128296	0.4	4.4
12.790832042694092	0.45	4.44
12.877363920211792	0.48	4.48
12.96328091621399	0.5	4.45
13.05355167388916	0.5	4.37
13.139194250106812	0.48	4.11
13.229558944702148	0.44	3.33
13.315208196640015	0.39	1.71
13.40531301498413	0.32	0.43
13.491133213043213	0.26	0.16
13.581855535507202	0.19	0.17
13.66772747039795	0.12	0.2
13.75348973274231	0.07	0.25
13.843667984008789	0.03	0.31
13.929998397827148	0.01	0.4
14.01986289024353	0.0	0.58
14.105409860610962	0.01	1.01
14.195882320404053	0.05	1.97
14.282006025314331	0.09	3.25
14.367896318435669	0.15	4.16
14.457884073257446	0.22	4.56
14.544105052947998	0.28	4.58
14.634485960006714	0.35	4.37
14.719537496566772	0.41	4.16
14.810029745101929	0.46	4.12
14.896166324615479	0.49	4.13
14.981732845306396	0.5	4.1
15.071768045425415	0.49	3.98
15.157978534698486	0.47	3.58
15.248635530471802	0.43	2.61
15.334718465805054	0.37	1.07
15.424786567687988	0.31	0.26
15.510324239730835	0.24	0.18
15.596098184585571	0.18	0.23
15.68622374534607	0.11	0.3
15.772932529449463	0.06	0.37
15.862798690795898	0.02	0.47
15.948424339294434	0.0	0.66
16.03878402709961	0.0	1.15
16.12533688545227	0.02	2.08
16.21121597290039	0.05	3.25
16.30050563812256	0.1	4.03
16.386848211288452	0.16	4.19
16.477635383605957	0.23	4.07
16.563258409500122	0.3	3.99
16.65357279777527	0.37	3.94
16.73927617073059	0.42	3.95
16.829354763031006	0.46	3.92
16.915618181228638	0.49	3.9
17.00176978111267	0.5	3.86
17.091686248779297	0.49	3.56
17.178255796432495	0.46	2.6
17.267590522766113	0.42	1.02
17.35395359992981	0.36	0.24
17.44417905807495	0.29	0.13
17.52970600128174	0.23	0.16
17.6153302192688	0.16	0.23
17.705433130264282	0.1	0.31
17.791391372680664	0.05	0.39
17.881547927856445	0.02	0.49
17.96754503250122	0.0	0.64
18.057554483413696	0.0	0.98
18.143651723861694	0.03	1.76
18.229636907577515	0.06	2.9
18.319797039031982	0.12	3.95
18.322325706481934	0.12	3.95
18.405774116516113	0.18	4.44
18.495868921279907	0.25	4.5
18.581879377365112	0.31	4.36
18.67192244529724	0.38	4.28
18.75805115699768	0.43	4.23
18.84420156478882	0.47	4.17
18.934206247329712	0.49	4.12
19.02024483680725	0.5	4.06
19.11032772064209	0.49	3.96
19.196425914764404	0.45	3.59
19.286424160003662	0.41	2.58
19.372462034225464	0.35	1.02
19.462567567825317	0.28	0.3
19.54851484298706	0.21	0.22
19.634631633758545	0.15	0.21
19.72468590736389	0.09	0.2
19.810655117034912	0.04	0.2
19.900793075561523	0.01	0.18
19.986868858337402	0.0	0.11
20.076845169067383	0.01	0.02
