# Supplementary material for: Validation of a spring loaded probe for single and repeat pressure pain testing, including public domain specifications for design and manufacture
Source: PLoS One. 2024 Jan 12;19(1):e0292809. doi: 10.1371/journal.pone.0292809 (PMC10794070; doi:10.1371/journal.pone.0292809)
Supplement: S1 Data — (ZIP) [file pone.0292809.s002.zip › test_g.csv]

0.1564021110534668	0.03	2.95
0.24263453483581543	0.07	3.87
0.3285849094390869	0.12	4.36
0.41896700859069824	0.19	4.46
0.5051734447479248	0.25	4.18
0.5949742794036865	0.32	4.01
0.6810083389282227	0.38	3.98
0.7708730697631836	0.44	3.97
0.8569753170013428	0.48	3.97
0.9434046745300293	0.5	3.87
1.0337657928466797	0.5	3.5
1.1198079586029053	0.48	2.46
1.2092325687408447	0.45	0.98
1.295229196548462	0.4	0.25
1.3852314949035645	0.34	0.14
1.471360445022583	0.27	0.15
1.5621795654296875	0.2	0.2
1.6478853225708008	0.14	0.24
1.7334012985229492	0.08	0.3
1.8235540390014648	0.04	0.37
1.90956449508667	0.01	0.54
2.0005624294281006	0.0	0.91
2.08646297454834	0.01	1.55
2.1763644218444824	0.04	2.51
2.2626307010650635	0.08	3.5
2.347830295562744	0.13	4.32
2.437995195388794	0.2	4.29
2.52402663230896	0.27	3.9
2.6139769554138184	0.34	3.78
2.700120210647583	0.4	3.81
2.7901787757873535	0.45	3.82
2.876081705093384	0.48	3.8
2.9621031284332275	0.5	3.75
3.052262306213379	0.5	3.66
3.138559579849243	0.48	3.49
3.2290327548980713	0.44	2.89
3.3149375915527344	0.39	1.46
3.4045331478118896	0.32	0.35
3.4905474185943604	0.26	0.1
3.576554775238037	0.19	0.12
3.6666557788848877	0.13	0.18
3.7527875900268555	0.07	0.26
3.843535900115967	0.03	0.37
3.9287545680999756	0.01	0.54
4.0188446044921875	0.0	0.86
4.1048665046691895	0.01	1.43
4.195412635803223	0.05	2.35
4.281527042388916	0.09	3.29
4.367213726043701	0.15	3.93
4.457139730453491	0.22	4.27
4.543215036392212	0.28	4.41
4.633594274520874	0.35	4.35
4.720149755477905	0.41	4.26
4.809380769729614	0.46	4.21
4.89542293548584	0.49	4.21
4.981412172317505	0.5	4.21
5.0719616413116455	0.49	4.16
5.1576879024505615	0.47	3.91
5.247631072998047	0.43	3.16
5.333725690841675	0.37	1.7
5.424345970153809	0.31	0.57
5.510547876358032	0.24	0.28
5.595867395401001	0.18	0.29
5.685819387435913	0.11	0.34
5.7718706130981445	0.06	0.36
5.862699508666992	0.02	0.38
5.9481329917907715	0.0	0.42
6.038100481033325	0.0	0.55
6.1241443157196045	0.02	0.89
6.210399389266968	0.05	1.6
6.301143646240234	0.1	2.6
6.386235237121582	0.16	3.44
6.47642183303833	0.23	4.1
6.562397480010986	0.3	4.26
6.652494668960571	0.37	4.05
6.7384889125823975	0.42	3.94
6.828574180603027	0.46	3.93
6.914567708969116	0.49	3.9
7.000637769699097	0.5	3.85
7.090710878372192	0.49	3.8
7.176920413970947	0.46	3.53
7.267613410949707	0.42	2.48
7.353330135345459	0.36	0.93
7.443053245544434	0.29	0.23
7.52907395362854	0.23	0.18
7.61550760269165	0.16	0.26
7.705768823623657	0.1	0.35
7.791424512863159	0.05	0.41
7.881199359893799	0.02	0.47
7.967207193374634	0.0	0.58
8.057709455490112	0.0	0.79
8.144181728363037	0.03	1.31
8.229918956756592	0.06	2.24
8.319965600967407	0.12	3.25
8.40562391281128	0.18	3.8
8.495572328567505	0.25	4.03
8.58196234703064	0.31	4.14
8.672579526901245	0.38	4.17
8.75791311264038	0.43	4.1
8.843938827514648	0.47	4.01
8.933866024017334	0.49	3.95
9.019858360290527	0.5	3.9
9.110859155654907	0.48	3.79
9.196953058242798	0.45	3.47
9.28622579574585	0.41	2.48
9.372148513793945	0.35	0.94
9.462206363677979	0.28	0.25
9.548751592636108	0.21	0.24
9.63497018814087	0.15	0.32
9.72433090209961	0.09	0.41
9.810364484786987	0.04	0.48
9.90044093132019	0.01	0.53
9.986526250839233	0.0	0.66
10.077201128005981	0.01	0.97
10.163513422012329	0.03	1.5
10.249438524246216	0.07	2.29
10.338786125183105	0.13	3.25
10.424761056900024	0.19	3.77
10.51486325263977	0.26	3.94
10.601144313812256	0.33	3.98
10.691420316696167	0.39	3.92
10.777084827423096	0.44	3.88
10.863011598587036	0.48	3.9
10.953097820281982	0.5	3.88
11.039123296737671	0.5	3.81
11.129224300384521	0.48	3.63
11.215280055999756	0.44	3.15
11.305310249328613	0.39	2.04
11.391356706619263	0.33	0.7
11.481478691101074	0.26	0.24
11.568346977233887	0.2	0.3
11.653870820999146	0.13	0.37
11.74361538887024	0.08	0.42
11.829617500305176	0.03	0.47
11.92059063911438	0.01	0.55
12.00625228881836	0.0	0.72
12.09587287902832	0.01	1.1
12.181857824325562	0.04	1.77
12.268328189849854	0.08	2.66
12.35870623588562	0.14	3.54
12.444072961807251	0.21	4.0
12.534037113189697	0.28	4.09
12.620834112167358	0.34	4.12
12.710591554641724	0.4	4.15
12.796237707138062	0.45	4.14
12.882226467132568	0.48	4.15
12.97233533859253	0.5	4.14
13.059317827224731	0.5	4.03
13.14899492263794	0.47	3.7
13.234773397445679	0.44	2.89
13.324577569961548	0.38	1.38
13.410571813583374	0.32	0.5
13.497257947921753	0.25	0.41
13.58698058128357	0.18	0.44
13.672806739807129	0.12	0.47
13.762873888015747	0.07	0.51
13.848967552185059	0.03	0.54
13.939417362213135	0.0	0.58
14.025748014450073	0.0	0.73
14.115843296051025	0.02	1.2
14.201406240463257	0.05	2.19
14.287172317504883	0.1	3.32
14.37721562385559	0.16	3.95
14.46330738067627	0.22	4.17
14.553720951080322	0.29	4.25
14.639602661132812	0.36	4.2
14.729419469833374	0.41	4.13
14.815521240234375	0.46	4.11
14.901427268981934	0.49	4.11
14.991557836532593	0.5	4.11
15.077592372894287	0.49	4.07
15.167655944824219	0.47	3.91
15.253750085830688	0.42	3.41
15.34379267692566	0.37	2.2
15.43028736114502	0.3	0.93
15.516592025756836	0.24	0.57
15.605961561203003	0.17	0.56
15.691960334777832	0.11	0.58
15.782090902328491	0.06	0.62
15.868327379226685	0.02	0.71
15.958714246749878	0.0	0.86
16.044281721115112	0.0	1.19
16.13441777229309	0.02	1.85
16.220608472824097	0.06	2.74
16.306890964508057	0.11	3.57
16.39704203605652	0.17	4.22
16.48249650001526	0.24	4.22
16.572717905044556	0.31	3.68
16.65914297103882	0.37	3.39
16.749250173568726	0.43	3.4
16.834980964660645	0.47	3.52
16.920806407928467	0.49	3.62
17.01090383529663	0.5	3.66
17.097416400909424	0.49	3.63
17.187767505645752	0.46	3.52
17.27389407157898	0.41	3.06
17.36336612701416	0.35	1.85
17.44938611984253	0.29	0.75
17.53520131111145	0.22	0.48
17.625244140625	0.15	0.46
17.71156120300293	0.1	0.48
17.801828145980835	0.05	0.52
17.887483835220337	0.02	0.58
17.977518558502197	0.0	0.74
18.063528776168823	0.0	1.15
18.14996027946472	0.03	1.83
18.24044680595398	0.07	2.64
18.300405740737915	0.1	2.64
18.326170206069946	0.12	3.5
18.41573429107666	0.18	4.08
18.501814365386963	0.25	4.25
18.591866493225098	0.32	4.2
18.678646326065063	0.38	4.14
18.768274068832397	0.44	4.12
18.854194402694702	0.47	4.11
18.940303325653076	0.5	4.08
19.030266523361206	0.5	4.06
19.11628770828247	0.48	3.97
19.206273794174194	0.45	3.66
19.292237520217896	0.4	2.71
19.382435083389282	0.34	1.1
19.46852397918701	0.27	0.21
19.554503679275513	0.21	0.08
19.644590854644775	0.14	0.03
19.731078386306763	0.08	0.0
19.821235418319702	0.04	-0.0
19.906694650650024	0.01	-0.0
19.99674916267395	0.0	-0.0
20.082857370376587	0.01	-0.0
