# Supplementary material for: Validation of a spring loaded probe for single and repeat pressure pain testing, including public domain specifications for design and manufacture
Source: PLoS One. 2024 Jan 12;19(1):e0292809. doi: 10.1371/journal.pone.0292809 (PMC10794070; doi:10.1371/journal.pone.0292809)
Supplement: S1 Data — (ZIP) [file pone.0292809.s002.zip › test_h.csv]

0.1614079475402832	0.03	0.28
0.24741578102111816	0.07	0.47
0.33765220642089844	0.13	0.91
0.42358922958374023	0.19	1.44
0.509634256362915	0.26	2.32
0.5996856689453125	0.33	3.24
0.6864180564880371	0.39	3.9
0.7765772342681885	0.44	4.31
0.8620142936706543	0.48	4.31
0.9519414901733398	0.5	4.23
1.0379273891448975	0.5	4.17
1.128131628036499	0.48	4.05
1.214081048965454	0.45	3.74
1.3005290031433105	0.4	2.89
1.3910984992980957	0.33	1.4
1.4769983291625977	0.27	0.43
1.5664730072021484	0.2	0.22
1.6523480415344238	0.13	0.21
1.7424232959747314	0.08	0.23
1.828500747680664	0.04	0.28
1.9145147800445557	0.01	0.35
2.0046002864837646	0.0	0.48
2.0910286903381348	0.01	0.77
2.181302309036255	0.04	1.43
2.2667198181152344	0.08	2.49
2.3567357063293457	0.14	3.43
2.442711591720581	0.21	3.84
2.528817892074585	0.27	3.93
2.619110345840454	0.34	3.98
2.7056713104248047	0.4	3.96
2.7953059673309326	0.45	3.91
2.8811533451080322	0.48	3.88
2.9711360931396484	0.5	3.85
3.057220458984375	0.5	3.81
3.14762020111084	0.47	3.6
3.2339725494384766	0.44	2.92
3.3204281330108643	0.38	1.53
3.410342216491699	0.32	0.54
3.4960925579071045	0.25	0.3
3.5859718322753906	0.18	0.32
3.671565532684326	0.12	0.37
3.761744260787964	0.07	0.43
3.847770929336548	0.03	0.48
3.9338581562042236	0.01	0.54
4.023865461349487	0.0	0.68
4.1098737716674805	0.01	1.14
4.1999311447143555	0.05	2.14
4.28593635559082	0.09	3.2
4.376051902770996	0.16	3.59
4.462061405181885	0.22	3.77
4.548336505889893	0.29	3.92
4.639013051986694	0.36	3.98
4.72421669960022	0.41	3.99
4.814289093017578	0.46	3.99
4.900376319885254	0.49	4.02
4.990416049957275	0.5	4.05
5.076691627502441	0.49	4.01
5.1634345054626465	0.47	3.72
5.252791166305542	0.43	2.86
5.338681221008301	0.37	1.36
5.4292075634002686	0.31	0.45
5.51524019241333	0.24	0.29
5.604856014251709	0.17	0.31
5.690974235534668	0.11	0.37
5.780973672866821	0.06	0.41
5.867264986038208	0.02	0.46
5.9536261558532715	0.0	0.52
6.043528318405151	0.0	0.7
6.129082918167114	0.02	1.28
6.21928071975708	0.06	2.39
6.305968761444092	0.11	3.43
6.395711421966553	0.17	4.04
6.481351613998413	0.24	4.26
6.567383766174316	0.3	4.17
6.658017873764038	0.37	4.03
6.744088172912598	0.42	3.97
6.8335607051849365	0.47	3.97
6.91959810256958	0.49	3.97
7.0101728439331055	0.5	3.98
7.096636533737183	0.49	3.97
7.182112693786621	0.46	3.83
7.271851301193237	0.41	3.22
7.358506202697754	0.36	1.83
7.448474645614624	0.29	0.65
7.533968448638916	0.22	0.29
7.62506365776062	0.15	0.28
7.710617303848267	0.1	0.34
7.800244092941284	0.05	0.4
7.886327266693115	0.02	0.48
7.972925186157227	0.0	0.57
8.06279730796814	0.0	0.76
8.14893627166748	0.03	1.21
8.238685369491577	0.07	2.03
8.324451208114624	0.12	2.98
8.415143013000488	0.18	3.68
8.501078367233276	0.25	4.05
8.586617231369019	0.32	4.15
8.676722764968872	0.38	4.17
8.76277756690979	0.43	4.15
8.852802991867065	0.47	4.15
8.938855648040771	0.5	4.17
9.028976202011108	0.5	4.13
9.115000486373901	0.48	4.06
9.201350450515747	0.45	3.92
9.291578531265259	0.4	3.58
9.377684354782104	0.34	2.69
9.46720027923584	0.28	1.29
9.553499937057495	0.21	0.54
9.643779039382935	0.14	0.41
9.729405641555786	0.09	0.44
9.820048809051514	0.04	0.49
9.906031847000122	0.01	0.53
9.99162220954895	0.0	0.59
10.082125663757324	0.01	0.75
10.168688297271729	0.03	1.22
10.257853269577026	0.08	2.12
10.343864917755127	0.13	3.17
10.433825731277466	0.2	3.75
10.520568609237671	0.27	4.03
10.606514692306519	0.33	4.11
10.69664454460144	0.39	4.12
10.782435178756714	0.44	4.11
10.8724844455719	0.48	4.09
10.958921432495117	0.5	4.08
11.048247575759888	0.5	4.07
11.134689092636108	0.48	4.03
11.22085189819336	0.44	3.69
11.311162948608398	0.39	2.76
11.397010803222656	0.33	1.29
11.48699951171875	0.26	0.46
11.573238372802734	0.19	0.31
11.66304087638855	0.13	0.31
11.749026775360107	0.07	0.35
11.835293769836426	0.03	0.4
11.92535948753357	0.01	0.47
12.01130199432373	0.0	0.55
12.101480722427368	0.01	0.81
12.187447547912598	0.04	1.5
12.277084350585938	0.09	2.57
12.363658666610718	0.15	3.55
12.453552722930908	0.21	4.05
12.539741516113281	0.28	4.16
12.625761270523071	0.35	4.16
12.715452194213867	0.41	4.12
12.801738500595093	0.45	4.06
12.891388654708862	0.49	4.03
12.977981090545654	0.5	4.04
13.068125247955322	0.49	4.02
13.154401540756226	0.47	3.83
13.240442752838135	0.43	3.27
13.330449342727661	0.38	2.01
13.416324138641357	0.31	0.74
13.506328105926514	0.25	0.29
13.592407464981079	0.18	0.28
13.681919813156128	0.11	0.33
13.768759727478027	0.06	0.37
13.854796171188354	0.03	0.42
13.944595575332642	0.0	0.48
14.030632257461548	0.0	0.73
14.120422840118408	0.02	1.34
14.206444025039673	0.05	2.36
14.29674243927002	0.1	3.42
14.382878065109253	0.16	4.14
14.469034194946289	0.23	4.34
14.55888557434082	0.3	4.33
14.645212173461914	0.36	4.24
14.735140323638916	0.42	4.15
14.82090163230896	0.46	4.1
14.910805463790894	0.49	4.1
14.997175931930542	0.5	4.09
15.086959600448608	0.49	3.97
15.17345905303955	0.46	3.6
15.259377002716064	0.42	2.6
15.34964895248413	0.36	1.17
15.435361862182617	0.3	0.42
15.525134563446045	0.23	0.3
15.611323118209839	0.16	0.33
15.70191216468811	0.1	0.36
15.787187576293945	0.05	0.38
15.873374462127686	0.02	0.39
15.964311361312866	0.0	0.44
16.04972195625305	0.0	0.68
16.139543533325195	0.02	1.45
16.226319313049316	0.06	2.64
16.316463232040405	0.11	3.57
16.40177607536316	0.17	3.94
16.487536907196045	0.24	4.07
16.578162670135498	0.31	4.07
16.663787126541138	0.37	4.01
16.75408101081848	0.43	4.0
16.84036087989807	0.47	4.04
16.930423259735107	0.49	4.07
17.016541242599487	0.5	4.03
17.10196566581726	0.49	3.9
17.192667245864868	0.46	3.62
17.278631448745728	0.41	3.03
17.368260622024536	0.35	1.77
17.454528093338013	0.29	0.65
17.544922351837158	0.21	0.3
17.630375623703003	0.15	0.27
17.72047233581543	0.09	0.31
17.806450605392456	0.04	0.33
17.89261555671692	0.01	0.36
17.982653379440308	0.0	0.4
18.068636894226074	0.01	0.47
18.158679485321045	0.03	0.66
18.24509310722351	0.07	1.28
18.300594091415405	0.1	1.28
18.3352792263031	0.13	2.44
18.42117142677307	0.19	3.49
18.507651805877686	0.26	3.98
18.597457885742188	0.33	4.23
18.683037757873535	0.39	4.34
18.77342462539673	0.44	4.3
18.85974907875061	0.48	4.23
18.949201583862305	0.5	4.19
19.035621166229248	0.5	4.14
19.12134552001953	0.48	3.96
19.212254285812378	0.45	3.46
19.29732036590576	0.4	2.24
19.387842655181885	0.34	0.86
19.474144458770752	0.27	0.3
19.56357455253601	0.2	0.21
19.649928331375122	0.14	0.17
19.736190795898438	0.08	0.11
19.825779676437378	0.04	0.02
19.91235852241516	0.01	0.0
20.002253532409668	0.0	-0.0
