# Supplementary material for: Validation of a spring loaded probe for single and repeat pressure pain testing, including public domain specifications for design and manufacture
Source: PLoS One. 2024 Jan 12;19(1):e0292809. doi: 10.1371/journal.pone.0292809 (PMC10794070; doi:10.1371/journal.pone.0292809)
Supplement: S1 Data — (ZIP) [file pone.0292809.s002.zip › test_i.csv]

0.10069060325622559	0.01	0.39
0.1864790916442871	0.04	0.8
0.2765936851501465	0.09	1.73
0.3626999855041504	0.15	3.08
0.45273542404174805	0.21	3.98
0.5387132167816162	0.28	4.44
0.629227876663208	0.35	4.43
0.7155611515045166	0.41	4.2
0.8013732433319092	0.45	3.98
0.8912332057952881	0.49	3.8
0.9770784378051758	0.5	3.64
1.067091941833496	0.49	3.33
1.1530911922454834	0.47	2.43
1.243187427520752	0.43	1.01
1.329850196838379	0.38	0.22
1.4199151992797852	0.31	0.07
1.5062048435211182	0.25	0.1
1.5918729305267334	0.18	0.18
1.6814355850219727	0.12	0.27
1.768007516860962	0.06	0.36
1.8579645156860352	0.02	0.44
1.943655252456665	0.0	0.59
2.033757209777832	0.0	0.95
2.1197593212127686	0.02	1.72
2.2057242393493652	0.05	2.91
2.29585337638855	0.1	3.8
2.3821606636047363	0.16	4.21
2.472869873046875	0.23	4.33
2.5587425231933594	0.3	4.23
2.6481804847717285	0.36	4.14
2.734114170074463	0.42	4.09
2.8206958770751953	0.46	4.01
2.910250425338745	0.49	3.87
2.996474504470825	0.5	3.56
3.0870485305786133	0.49	2.6
3.1729588508605957	0.46	1.15
3.2628238201141357	0.42	0.39
3.3485240936279297	0.36	0.26
3.434519052505493	0.3	0.29
3.5246992111206055	0.23	0.34
3.6106526851654053	0.16	0.38
3.7007858753204346	0.1	0.45
3.7868235111236572	0.05	0.52
3.876896381378174	0.02	0.58
3.9629030227661133	0.0	0.62
4.052948236465454	0.0	0.78
4.139074325561523	0.02	1.35
4.225616931915283	0.06	2.42
4.315486192703247	0.11	3.49
4.401308298110962	0.17	4.22
4.492042541503906	0.24	4.39
4.577861309051514	0.31	4.15
4.6673994064331055	0.38	3.96
4.754313945770264	0.43	3.91
4.840101003646851	0.47	3.85
4.92949914932251	0.49	3.77
5.015587091445923	0.5	3.66
5.106183767318726	0.49	3.52
5.192569017410278	0.46	3.17
5.282128572463989	0.41	2.14
5.368264436721802	0.35	0.8
5.453899621963501	0.29	0.25
5.5445191860198975	0.22	0.2
5.630516529083252	0.15	0.26
5.720043897628784	0.09	0.32
5.806699275970459	0.04	0.34
5.896580457687378	0.01	0.37
5.982361555099487	0.0	0.41
6.072878122329712	0.01	0.52
6.158432245254517	0.03	0.89
6.244373559951782	0.07	1.78
6.3349080085754395	0.13	2.93
6.420952558517456	0.19	3.62
6.510829925537109	0.26	3.84
6.5969367027282715	0.32	3.95
6.687237977981567	0.39	3.94
6.772730827331543	0.44	3.83
6.859109878540039	0.48	3.76
6.949200391769409	0.5	3.78
7.034815311431885	0.5	3.78
7.125368118286133	0.48	3.72
7.211536407470703	0.45	3.53
7.301002502441406	0.4	2.73
7.387881517410278	0.34	1.2
7.47372579574585	0.27	0.37
7.563619613647461	0.2	0.31
7.649461984634399	0.14	0.36
7.739328384399414	0.08	0.39
7.826051712036133	0.04	0.42
7.915875434875488	0.01	0.46
8.002038955688477	0.0	0.52
8.092034339904785	0.01	0.75
8.177537202835083	0.04	1.48
8.26387333869934	0.08	2.68
8.354249000549316	0.14	3.44
8.439836025238037	0.2	3.81
8.530320882797241	0.27	3.91
8.616700887680054	0.34	3.88
8.706690788269043	0.4	3.92
8.79246211051941	0.45	3.95
8.878552198410034	0.48	3.94
8.968939304351807	0.5	3.94
9.054739713668823	0.5	3.88
9.144069194793701	0.47	3.64
9.230627059936523	0.44	2.93
9.321141242980957	0.38	1.49
9.407087326049805	0.32	0.5
9.493253946304321	0.26	0.36
9.58300495147705	0.19	0.39
9.669019222259521	0.12	0.41
9.758846282958984	0.07	0.41
9.844904661178589	0.03	0.44
9.934885263442993	0.01	0.51
10.021179676055908	0.0	0.64
10.107362985610962	0.01	1.05
10.197002172470093	0.05	2.02
10.283128023147583	0.09	3.22
10.373398780822754	0.15	3.96
10.459105491638184	0.22	4.09
10.549810886383057	0.29	4.08
10.63564133644104	0.35	4.16
10.7260000705719	0.41	4.22
10.811716794967651	0.46	4.19
10.897772789001465	0.49	4.15
10.988202571868896	0.5	4.09
11.073895692825317	0.49	3.96
11.16361117362976	0.47	3.66
11.249710321426392	0.43	2.76
11.340396642684937	0.37	1.14
11.425822019577026	0.31	0.29
11.51208233833313	0.24	0.27
11.60227370262146	0.17	0.37
11.688295125961304	0.11	0.43
11.778839349746704	0.06	0.46
11.864661931991577	0.02	0.47
11.954634189605713	0.0	0.52
12.040820598602295	0.0	0.67
12.126257181167603	0.02	1.19
12.216842412948608	0.06	2.33
12.302711248397827	0.1	3.39
12.392707347869873	0.17	3.89
12.47831130027771	0.23	4.2
12.568809270858765	0.3	4.06
12.654876232147217	0.37	3.89
12.74440312385559	0.42	3.87
12.831000566482544	0.47	3.89
12.917130708694458	0.49	3.92
13.007374048233032	0.5	3.93
13.09339952468872	0.49	3.86
13.183325290679932	0.46	3.46
13.269306421279907	0.42	2.18
13.35951828956604	0.36	0.65
13.445773839950562	0.29	0.21
13.531524658203125	0.23	0.27
13.62142539024353	0.16	0.38
13.707819938659668	0.1	0.45
13.797654628753662	0.05	0.49
13.88388729095459	0.02	0.55
13.973820686340332	0.0	0.73
14.059808015823364	0.0	1.24
14.145881414413452	0.03	2.24
14.236207485198975	0.07	3.43
14.322237968444824	0.12	4.0
14.412290573120117	0.18	3.77
14.498340845108032	0.25	3.56
14.588307619094849	0.32	3.52
14.674160480499268	0.38	3.57
14.760543584823608	0.43	3.6
14.850647687911987	0.47	3.62
14.936549425125122	0.5	3.61
15.026626586914062	0.5	3.5
15.1128089427948	0.48	3.15
15.202787399291992	0.45	1.99
15.288646697998047	0.4	0.62
15.378518342971802	0.34	0.13
15.464670181274414	0.28	0.09
15.550681114196777	0.21	0.16
15.64069676399231	0.14	0.21
15.726888179779053	0.09	0.26
15.817014694213867	0.04	0.35
15.903187990188599	0.01	0.56
15.99302053451538	0.0	1.01
16.079214811325073	0.01	1.77
16.165064334869385	0.03	2.72
16.2554030418396	0.08	3.5
16.34156560897827	0.13	4.0
16.431321620941162	0.2	4.16
16.51776647567749	0.26	4.17
16.60765266418457	0.33	4.18
16.693973302841187	0.39	4.14
16.7797532081604	0.44	4.09
16.86996817588806	0.48	4.03
16.95575714111328	0.5	3.95
17.04585313796997	0.5	3.82
17.13216781616211	0.48	3.54
17.221984386444092	0.44	2.65
17.308042526245117	0.39	1.21
17.394171953201294	0.33	0.39
17.484029293060303	0.26	0.29
17.570375442504883	0.2	0.32
17.66051483154297	0.13	0.36
17.746400833129883	0.08	0.43
17.835976123809814	0.03	0.51
17.92208480834961	0.01	0.62
18.01219654083252	0.0	0.92
18.098378658294678	0.01	1.63
18.184647798538208	0.04	2.63
18.2595272064209	0.08	2.63
18.274415016174316	0.09	3.47
18.36052894592285	0.14	3.91
18.45042872428894	0.21	4.16
18.536977529525757	0.28	4.11
18.626688957214355	0.35	3.97
18.712704181671143	0.4	3.97
18.798736333847046	0.45	4.01
18.88895320892334	0.48	4.02
18.975037097930908	0.5	3.99
19.065221309661865	0.49	3.82
19.15114951133728	0.47	3.33
19.241076231002808	0.43	2.08
19.327348232269287	0.38	0.71
19.413801670074463	0.32	0.22
19.503357648849487	0.25	0.17
19.589229106903076	0.18	0.15
19.679582595825195	0.12	0.08
19.765543460845947	0.06	0.01
19.85536479949951	0.03	0.0
19.941511154174805	0.0	-0.0
20.03177571296692	0.0	-0.0
