# Supplementary material for: Validation of a spring loaded probe for single and repeat pressure pain testing, including public domain specifications for design and manufacture
Source: PLoS One. 2024 Jan 12;19(1):e0292809. doi: 10.1371/journal.pone.0292809 (PMC10794070; doi:10.1371/journal.pone.0292809)
Supplement: S1 Data — (ZIP) [file pone.0292809.s002.zip › test_j.csv]

0.1632685661315918	0.03	0.26
0.24945640563964844	0.07	0.4
0.33936166763305664	0.13	0.68
0.4251673221588135	0.19	1.29
0.5113301277160645	0.26	2.17
0.6012227535247803	0.33	3.09
0.687669038772583	0.39	3.49
0.7775204181671143	0.44	3.79
0.8637425899505615	0.48	3.92
0.9536147117614746	0.5	3.95
1.039306640625	0.5	3.96
1.1259567737579346	0.48	3.92
1.2160565853118896	0.44	3.85
1.30192232131958	0.4	3.78
1.3921661376953125	0.33	3.68
1.4779534339904785	0.27	3.14
1.567514419555664	0.2	1.77
1.6535990238189697	0.13	0.81
1.7396931648254395	0.08	0.61
1.8296303749084473	0.03	0.57
1.91562819480896	0.01	0.57
2.005685567855835	0.0	0.62
2.0917904376983643	0.01	0.7
2.181800365447998	0.04	1.05
2.2678256034851074	0.08	1.94
2.357933759689331	0.14	3.09
2.443979263305664	0.21	3.83
2.5300283432006836	0.27	4.12
2.6200594902038574	0.34	3.94
2.7060978412628174	0.4	3.71
2.796221971511841	0.45	3.73
2.8830223083496094	0.48	3.77
2.9731502532958984	0.5	3.79
3.059222459793091	0.5	3.8
3.1445608139038086	0.47	3.77
3.2344605922698975	0.44	3.52
3.320521831512451	0.38	2.45
3.4106392860412598	0.32	1.07
3.4966366291046143	0.25	0.56
3.586778402328491	0.18	0.48
3.672727346420288	0.12	0.48
3.7587358951568604	0.07	0.52
3.848851442337036	0.03	0.58
3.934889793395996	0.01	0.69
4.0253005027771	0.0	1.01
4.111642599105835	0.02	1.75
4.201760530471802	0.05	2.88
4.287542343139648	0.1	3.92
4.377213954925537	0.16	4.26
4.463641881942749	0.22	3.97
4.549244403839111	0.29	3.77
4.639339208602905	0.36	3.69
4.725370168685913	0.41	3.68
4.815465211868286	0.46	3.7
4.901493549346924	0.49	3.7
4.991605281829834	0.5	3.73
5.077576637268066	0.49	3.72
5.163683891296387	0.47	3.55
5.25373101234436	0.42	2.89
5.339739799499512	0.37	1.42
5.430549144744873	0.3	0.46
5.516273736953735	0.24	0.34
5.605915069580078	0.17	0.36
5.692004203796387	0.11	0.4
5.778022766113281	0.06	0.44
5.8688459396362305	0.02	0.5
5.9546473026275635	0.0	0.59
6.044671535491943	0.0	0.84
6.130497694015503	0.02	1.53
6.220309495925903	0.06	2.7
6.306393623352051	0.11	3.68
6.396595239639282	0.17	4.14
6.482917547225952	0.24	4.39
6.5688910484313965	0.3	4.38
6.65908670425415	0.37	4.19
6.7453389167785645	0.42	4.08
6.83527135848999	0.47	4.05
6.920741558074951	0.49	4.04
7.010848522186279	0.5	4.05
7.096874952316284	0.49	4.03
7.182912588119507	0.46	3.94
7.272970199584961	0.41	3.56
7.35899806022644	0.36	2.3
7.449118137359619	0.29	0.82
7.53506875038147	0.22	0.39
7.6251397132873535	0.15	0.45
7.711270093917847	0.1	0.53
7.798139810562134	0.05	0.6
7.888132333755493	0.02	0.68
7.974009037017822	0.0	0.79
8.064245700836182	0.01	1.14
8.15043020248413	0.03	2.01
8.240026473999023	0.07	3.21
8.326417446136475	0.12	3.94
8.416454076766968	0.19	4.27
8.50225043296814	0.25	4.09
8.588292360305786	0.32	3.93
8.678391456604004	0.38	3.94
8.764796733856201	0.43	3.97
8.854516744613647	0.47	4.01
8.940672159194946	0.5	4.07
9.030772924423218	0.5	4.1
9.116612911224365	0.48	4.12
9.203019142150879	0.45	3.99
9.292704105377197	0.4	3.26
9.378888607025146	0.34	1.7
9.468425989151001	0.27	0.7
9.554945945739746	0.21	0.57
9.644830465316772	0.14	0.6
9.731000900268555	0.08	0.61
9.821258306503296	0.04	0.64
9.907164812088013	0.01	0.7
9.993149042129517	0.0	0.8
10.083487510681152	0.01	1.16
10.169418573379517	0.03	2.07
10.259495496749878	0.08	3.23
10.345717906951904	0.13	3.85
10.435479402542114	0.2	3.98
10.521555185317993	0.27	3.99
10.607643127441406	0.33	4.03
10.697969675064087	0.4	4.07
10.783934354782104	0.44	4.05
10.874012470245361	0.48	4.03
10.959861516952515	0.5	4.03
11.050108432769775	0.5	4.02
11.135650873184204	0.48	4.03
11.221900701522827	0.44	3.82
11.312352895736694	0.39	2.85
11.39801812171936	0.33	1.19
11.488066673278809	0.26	0.44
11.574240684509277	0.19	0.39
11.664153575897217	0.13	0.44
11.750316619873047	0.07	0.53
11.840657949447632	0.03	0.6
11.92667818069458	0.01	0.7
12.012434482574463	0.0	1.01
12.102909088134766	0.01	1.77
12.18848991394043	0.04	2.88
12.278834104537964	0.09	3.79
12.364647388458252	0.15	4.16
12.454279661178589	0.21	4.21
12.540735483169556	0.28	4.2
12.626959323883057	0.35	4.24
12.716888189315796	0.41	4.25
12.802963256835938	0.45	4.22
12.893090724945068	0.49	4.16
12.97935175895691	0.5	4.12
13.069055080413818	0.49	4.14
13.155130386352539	0.47	4.19
13.241069555282593	0.43	4.04
13.331037759780884	0.38	3.15
13.417660474777222	0.31	1.48
13.507251977920532	0.24	0.54
13.593328952789307	0.18	0.45
13.683122873306274	0.11	0.48
13.76914930343628	0.06	0.55
13.8596830368042	0.02	0.62
13.946068286895752	0.0	0.78
14.031657457351685	0.0	1.25
14.121249198913574	0.02	2.3
14.20762586593628	0.05	3.56
14.297571182250977	0.1	4.34
14.384216070175171	0.16	4.33
14.47346806526184	0.23	4.06
14.560041666030884	0.3	3.97
14.6460542678833	0.36	3.94
14.736088752746582	0.42	3.96
14.82212519645691	0.46	4.01
14.91243052482605	0.49	4.04
14.998358488082886	0.5	4.02
15.088508129119873	0.49	3.99
15.174816846847534	0.46	3.93
15.260573148727417	0.42	3.68
15.350489854812622	0.36	2.72
15.435981750488281	0.3	1.13
15.526039838790894	0.23	0.46
15.612103939056396	0.16	0.46
15.702159881591797	0.1	0.54
15.788249969482422	0.05	0.63
15.878338098526001	0.02	0.72
15.96443510055542	0.0	0.91
16.050637006759644	0.0	1.43
16.140969038009644	0.02	2.48
16.226425886154175	0.06	3.49
16.317031145095825	0.11	3.99
16.403100728988647	0.18	4.08
16.492769718170166	0.24	3.96
16.579227924346924	0.31	3.86
16.66519021987915	0.37	3.86
16.755517721176147	0.43	3.91
16.84154963493347	0.47	3.89
16.931448698043823	0.49	3.88
17.017481803894043	0.5	3.88
17.107592582702637	0.49	3.89
17.19369626045227	0.46	3.88
17.27964210510254	0.41	3.75
17.37005925178528	0.35	3.15
17.455541372299194	0.28	1.69
17.54587173461914	0.21	0.61
17.631829738616943	0.15	0.4
17.721858978271484	0.09	0.36
17.80821204185486	0.04	0.33
17.89820623397827	0.01	0.36
17.984133005142212	0.0	0.42
18.07024908065796	0.01	0.66
18.16027283668518	0.03	1.47
18.246411323547363	0.07	2.86
18.314131498336792	0.11	2.86
18.336150884628296	0.13	3.86
18.422072172164917	0.19	3.84
18.512436389923096	0.26	3.73
18.598567247390747	0.33	3.8
18.684410572052002	0.39	3.9
18.774385929107666	0.44	3.97
18.860677242279053	0.48	4.03
18.950631380081177	0.5	4.07
19.036653995513916	0.5	4.04
19.12697696685791	0.48	3.9
19.213215351104736	0.45	3.38
19.298922300338745	0.4	1.92
19.38894772529602	0.34	0.49
19.474918842315674	0.27	0.16
19.564942359924316	0.2	0.12
19.651208639144897	0.14	0.03
19.74143147468567	0.08	-0.0
19.82756280899048	0.04	-0.0
19.917664289474487	0.01	-0.0
20.00341773033142	0.0	-0.0
